# Supplementary material for: Data obtained with an open-source static automated perimetry test of the full visual field in healthy adults
Source: Data Brief. 2018 Sep 29;21:75–82. doi: 10.1016/j.dib.2018.09.079 (PMC6187012; doi:10.1016/j.dib.2018.09.079)
Supplement: Supplementary file 2 — Supplementary material [file mmc2.xlsx]

## Sheet: dictionary
column	details
id	subject identificator
test date
test time
age
eye	"OD" is right eye, "OS" is left eye
proportion false positives
proportion false negatives
proportion fixation losses
test duration
test pause
fovea	For the central grid, the sensitivity at the fovea
number of presentations
L1, L2, ..., L64	test locations. The location maps can be found in the sheets central locmap and peripheral locmap. Data is stored in right eye format. Thus for an left eye ("OS"), the x coordinates need to be multiplied by -1

## Sheet: central locmap
location	x	y
L1	-20	20
L2	-12	20
L3	-4	20
L4	4	20
L5	12	20
L6	20	20
L7	-4	14
L8	4	14
L9	-20	12
L10	-12	12
L11	12	12
L12	20	12
L13	-8	8
L14	-2	8
L15	2	8
L16	8	8
L17	24	8
L18	-4	6
L19	4	6
L20	8	6
L21	-26	4
L22	-20	4
L23	-12	4
L24	-8	4
L25	-4	4
L26	4	4
L27	20	4
L28	-6	2
L29	-2	2
L30	2	2
L31	8	2
L32	-6	-2
L33	-2	-2
L34	2	-2
L35	8	-2
L36	-26	-4
L37	-20	-4
L38	-12	-4
L39	-8	-4
L40	-4	-4
L41	4	-4
L42	20	-4
L43	-6	-6
L44	4	-6
L45	8	-6
L46	-8	-8
L47	-2	-8
L48	2	-8
L49	8	-8
L50	24	-8
L51	-18	-12
L52	-12	-12
L53	12	-12
L54	20	-12
L55	-4	-14
L56	4	-14
L57	-18	-20
L58	-12	-20
L59	-4	-20
L60	4	-20
L61	12	-20
L62	20	-20
L63	-8	-26
L64	8	-26

## Sheet: peripheral locmap
location	x	y
L1	-20	26
L2	-8	26
L3	8	26
L4	20	26
L5	30	26
L6	42	26
L7	-40	20
L8	-30	20
L9	30	16
L10	42	16
L11	56	16
L12	70	16
L13	-40	12
L14	-30	12
L15	-50	10
L16	32	6
L17	42	6
L18	56	6
L19	70	6
L20	80	6
L21	-50	4
L22	-40	4
L23	-32	4
L24	-50	-4
L25	-40	-4
L26	-32	-4
L27	32	-6
L28	42	-6
L29	56	-6
L30	70	-6
L31	-50	-10
L32	80	-10
L33	-40	-12
L34	-32	-12
L35	-26	-12
L36	30	-14
L37	42	-16
L38	56	-16
L39	70	-16
L40	-40	-20
L41	-32	-20
L42	-26	-20
L43	30	-22
L44	-18	-26
L45	42	-26
L46	56	-26
L47	72	-26
L48	-6	-30
L49	6	-30
L50	16	-30
L51	28	-30
L52	38	-34
L53	48	-36
L54	64	-36
L55	26	-38
L56	-6	-40
L57	6	-40
L58	16	-40
L59	38	-44
L60	54	-44
L61	-8	-46
L62	8	-46
L63	16	-46
L64	26	-46

## Sheet: Central Grid
id	test date	test time	age	eye	proportion false positives	proportion false negatives	proportion fixation losses	test duration	test pause	number of presentations	fovea	L1	L2	L3	L4	L5	L6	L7	L8	L9	L10	L11	L12	L13	L14	L15	L16	L17	L18	L19	L20	L21	L22	L23	L24	L25	L26	L27	L28	L29	L30	L31	L32	L33	L34	L35	L36	L37	L38
NP101	2016-06-28	14:31:27	18	OS	0	0.09	0	06:40:00	00:00:00	287	37	33	33	33	34	32	32	33	33	33	33	32	31	33	35	34	32	32	34	33	32	33	33	36	35	34	33	34	35	37	36	36	37	36	36	36	34	35	37
NP101	2016-06-29	14:06:17	18	OS	0.1	0	0	06:10:00	00:00:00	266	38	34	35	35	33	34	33	35	34	34	35	35	34	35	36	35	35	33	35	37	36	34	34	35	37	36	35	35	36	37	37	38	36	36	38	37	35	35	38
NP102	2016-06-30	08:20:02	19	OD	0	0	0	06:12:00	00:00:00	262	37	33	33	32	32	34	33	32	32	33	33	34	34	32	36	32	32	34	35	35	34	33	33	34	35	35	34	34	33	34	35	34	34	34	35	35	33	35	35
NP102	2016-07-06	08:07:52	19	OD	0	0	0	06:05:00	00:19:00	258	35	34	33	33	32	34	34	33	34	34	34	34	34	32	36	34	34	34	35	34	35	32	34	34	36	34	36	35	34	35	36	35	36	35	35	35	34	35	35
NP201	2016-06-27	13:27:51	22	OD	0	0	0	06:41:00	00:00:00	284	37	29	30	33	31	32	31	33	33	32	32	33	32	32	34	34	33	33	35	34	35	33	33	34	33	35	34	33	35	35	36	36	35	36	35	36	33	33	35
NP201	2016-06-28	13:14:41	22	OD	0	0	0	06:51:00	00:00:00	293	38	30	31	32	33	32	32	33	32	31	32	33	32	32	36	34	35	30	36	35	35	32	33	34	35	35	36	33	36	35	35	35	35	35	35	34	32	32	37
NP202	2016-06-28	11:06:48	24	OS	0.1	0	0	06:05:00	00:00:00	264	37	35	34	35	35	36	35	35	35	34	35	35	35	35	35	35	35	35	35	36	35	34	35	35	35	36	37	35	36	37	38	37	35	37	37	36	34	35	34
NP202	2016-07-06	11:00:43	24	OS	0.1	0	0	05:41:00	00:00:00	250	40	33	34	34	33	34	35	35	35	34	34	35	35	34	35	36	35	36	36	37	35	35	35	36	36	36	36	35	37	36	37	37	36	37	37	37	36	36	36
NP203	2016-06-29	11:09:06	23	OS	0	0	0	08:08:00	00:54:00	346	44	33	33	33	34	34	33	35	38	35	33	36	34	38	39	35	37	35	36	36	35	34	35	37	39	36	37	36	39	37	39	37	38	37	38	35	33	36	37
NP203	2016-06-30	10:19:10	23	OS	0	0	0	06:10:00	00:59:00	266	44	33	35	34	33	33	32	35	34	33	34	33	34	34	35	33	35	34	35	35	35	34	34	34	34	37	36	35	35	36	36	36	34	36	38	37	34	35	35
NP204	2016-06-30	13:22:49	23	OD	0	0	0	05:54:00	00:00:00	258	37	34	32	32	33	31	32	33	34	32	34	33	33	34	35	34	34	33	34	34	34	33	34	35	34	34	34	32	35	35	34	34	34	34	35	34	33	33	34
NP204	2016-07-06	11:23:24	23	OD	0	0	0	05:37:00	00:00:00	243	35	33	33	33	34	31	32	34	32	33	33	33	33	34	34	34	32	33	35	34	33	33	34	34	33	34	34	33	35	34	34	34	34	34	34	35	34	33	34
NP205	2016-07-05	14:42:03	20	OD	0	0	0	06:07:00	00:00:00	266	37	32	32	32	32	32	32	33	32	33	33	32	32	35	34	33	32	32	35	33	35	32	34	35	35	34	33	32	35	35	34	35	35	34	35	34	33	33	34
NP205	2016-07-18	14:17:51	20	OD	0	0	0	07:02:00	00:00:00	299	35	32	34	33	34	32	33	33	33	33	35	34	34	35	36	34	34	35	34	35	35	32	34	35	35	35	35	35	35	36	35	35	36	35	35	35	33	34	36
NP206	2016-07-05	18:02:50	20	OD	0	0	0	05:52:00	00:00:00	246	37	33	33	34	33	33	33	34	34	34	34	34	34	35	34	34	34	34	34	34	34	34	33	35	34	36	34	32	34	36	35	35	35	35	35	34	33	32	33
NP206	2016-07-07	17:32:19	20	OD	0	0	0	05:53:00	00:49:00	254	37	34	33	34	33	34	33	34	33	34	34	34	34	34	35	33	32	34	35	33	34	33	35	34	35	36	34	34	36	35	35	34	35	35	35	35	33	34	36
NP207	2016-07-06	14:16:49	23	OD	0	0	0	06:52:00	00:00:00	293	38	34	34	34	34	33	34	35	33	34	36	34	34	37	37	36	35	32	37	37	36	32	34	37	36	36	37	34	37	36	35	37	37	36	38	35	32	34	36
NP207	2016-07-07	13:40:59	23	OD	0	0	0	07:30:00	00:03:00	317	38	33	35	33	35	33	34	35	32	33	35	34	33	35	35	37	30	34	35	34	30	33	33	35	35	37	38	34	36	37	37	33	36	37	37	38	33	35	35
NP208	2016-07-06	15:22:22	23	OD	0	0	0	05:53:00	04:03:00	252	37	33	34	35	35	35	34	35	34	33	34	35	35	37	35	35	35	35	35	35	35	33	34	34	35	35	35	34	35	35	35	35	35	35	35	35	32	34	35
NP208	2016-07-11	15:10:58	23	OD	0	0	0	06:09:00	00:00:00	262	38	32	32	33	34	34	33	32	35	32	35	34	34	35	35	35	35	33	35	35	35	33	33	35	34	35	34	34	36	34	37	37	35	38	36	36	33	35	35
NP209	2016-07-07	11:47:28	23	OD	0	0	0	06:58:00	00:00:00	285	38	31	30	32	32	32	32	33	32	30	34	32	32	34	34	32	32	30	35	32	32	33	31	34	34	34	33	31	33	34	34	35	34	34	34	34	33	33	34
NP209	2016-07-18	11:57:09	23	OD	0.1	0	0	06:07:00	00:00:00	258	38	31	32	31	33	33	32	32	33	33	31	32	32	34	33	33	33	32	33	33	33	32	31	33	35	34	34	33	35	34	36	33	35	35	36	34	31	32	33
NP210	2016-07-20	14:07:10	23	OS	0.1	0.1	0	06:08:00	00:00:00	256	44	34	32	33	31	33	33	34	34	34	34	33	33	34	34	35	34	34	35	35	34	34	34	36	36	34	36	33	35	37	37	35	34	37	38	36	34	37	36
NP210	2016-10-07	08:20:39	23	OS	0.1	0	0	06:28:00	00:00:00	260	37	32	34	35	35	34	34	34	34	35	35	34	34	35	34	35	34	34	36	36	35	34	34	37	33	37	35	34	36	35	37	36	35	35	37	37	34	34	32
NP211	2017-03-30	12:17:51	26	OD	0	0	0	05:17:00	00:00:00	225	35	33	32	33	33	33	34	34	33	32	34	34	33	34	34	34	34	33	34	34	35	32	34	34	34	35	35	32	34	34	34	34	35	34	35	34	33	34	34
NP211	2017-04-13	12:11:50	26	OD	0	0	0	05:27:00	00:00:00	237	36	33	32	33	33	33	33	33	33	33	33	33	33	33	34	34	35	33	33	35	34	32	35	35	34	34	35	33	35	35	36	35	35	35	35	35	33	34	35
NP212	2017-04-03	13:35:27	24	OD	0	0	0	05:53:00	00:00:00	252	41	33	33	34	34	34	33	35	34	33	35	34	34	36	34	36	34	34	36	36	36	33	35	36	35	35	35	34	35	35	35	37	35	37	36	36	34	35	36
NP212	2017-04-17	14:33:34	24	OD	0	0	0	05:26:00	00:00:00	230	37	33	34	35	35	34	34	35	34	36	36	34	34	36	37	36	36	39	37	37	37	36	36	37	36	37	37	38	36	36	37	37	38	36	36	37	36	38	37
NP213	2017-04-04	11:30:20	24	OD	0	0	0	05:25:00	00:00:00	229	36	33	32	33	32	34	31	34	34	34	34	33	33	34	33	34	34	33	34	34	34	34	34	34	34	34	34	34	34	34	34	35	34	34	35	34	32	34	34
NP213	2017-04-11	11:22:56	24	OD	0	0	0	05:21:00	00:00:00	227	37	32	33	32	32	32	32	34	33	34	34	33	32	34	34	35	34	32	34	34	34	32	34	35	34	35	35	33	35	35	35	35	34	34	35	34	32	34	34
NP214	2017-04-05	08:24:42	25	OD	0	0	0	05:50:00	00:00:00	249	40	34	32	33	33	34	33	33	34	33	33	33	33	33	34	34	33	33	36	35	33	33	35	36	36	36	36	33	36	38	36	36	37	36	36	34	33	34	37
NP214	2017-04-06	09:48:11	25	OD	0	0	0	05:43:00	00:00:00	242	37	33	33	35	34	33	34	35	35	33	35	35	34	35	35	35	36	35	36	35	37	34	34	35	35	35	35	35	36	35	37	35	35	35	35	35	32	35	37
NP215	2017-04-11	13:34:38	24	OD	0	0	0	06:18:00	00:00:00	253	40	29	29	31	32	32	32	32	32	31	33	32	32	34	34	34	33	33	34	34	33	30	32	34	34	34	34	33	34	34	34	34	33	34	35	35	30	31	34
NP215	2017-04-13	08:26:54	24	OD	0	0	0	06:03:00	00:00:00	254	41	29	32	32	33	33	34	34	33	33	33	32	33	33	34	33	33	33	34	35	34	32	34	33	35	34	34	33	35	36	36	36	35	36	37	35	32	34	35
NP216	2017-07-10	17:55:11	20	OD	0	0	0	05:50:00	00:00:00	240	34	31	29	31	32	32	28	32	32	32	33	32	31	33	33	33	33	32	34	33	33	31	33	33	33	33	34	32	34	35	35	35	34	34	34	34	31	33	33
NP216	2017-07-14	17:09:04	20	OD	0	0	0	06:26:00	00:00:00	260	35	31	30	29	30	31	31	33	33	32	33	32	31	33	35	34	33	31	34	33	35	32	32	35	33	34	33	31	34	34	33	34	34	32	34	33	30	33	35
NP217	2017-07-27	09:44:13	22	OD	0	0	0	06:00:00	00:00:00	254	37	31	32	35	31	34	33	35	34	34	34	34	34	35	36	36	35	34	37	35	35	33	34	36	37	35	37	35	36	37	36	37	35	38	37	36	33	35	35
NP217	2017-07-28	09:42:09	22	OD	0	0	0	05:34:00	00:00:00	240	37	30	33	32	31	31	33	34	34	34	34	34	33	36	36	36	34	35	35	36	36	34	35	37	37	37	37	35	38	37	36	36	37	37	38	36	33	35	36
NP301	2016-06-27	14:19:18	35	OS	0.1	0	0	06:29:00	00:00:00	277	37	25	33	32	32	31	25	34	31	32	33	32	32	34	33	32	32	31	33	34	33	30	31	34	33	34	33	31	34	34	34	33	35	34	35	33	30	34	34
NP301	2016-06-28	14:06:48	35	OS	0	0	0	06:26:00	00:00:00	274	35	31	31	32	28	32	32	32	31	31	32	32	33	32	34	32	31	32	34	34	31	31	31	33	34	34	34	31	34	34	35	33	35	34	36	33	30	34	34
NP302	2016-06-28	12:32:25	31	OD	0	0	0	06:41:00	00:00:00	285	37	32	34	33	32	33	34	35	33	33	34	34	33	35	34	35	34	33	34	34	34	33	32	34	35	35	34	34	34	35	36	34	35	36	35	34	31	33	35
NP302	2016-06-29	12:29:01	31	OD	0	0	0	06:58:00	00:04:00	299	37	32	32	33	33	32	32	35	33	32	33	33	33	37	35	33	33	34	35	34	35	32	34	35	35	34	35	34	34	37	38	35	35	35	36	35	34	35	34
NP303	2016-06-30	10:34:30	39	OD	0	0	0	06:55:00	00:00:00	292	37	32	33	32	32	31	33	35	35	33	33	33	33	35	36	35	35	33	35	35	35	32	33	35	36	36	35	33	36	36	36	34	36	36	37	35	32	34	35
NP303	2016-07-05	14:28:23	39	OD	0	0	0	06:31:00	00:00:00	277	35	32	33	31	32	33	32	35	33	34	35	34	34	35	33	33	33	32	34	34	33	32	35	35	35	35	34	34	34	38	35	36	35	36	36	35	33	33	35
NP304	2016-07-05	12:21:41	30	OS	0	0	0	05:55:00	00:00:00	257	38	31	33	33	32	32	32	31	32	32	33	33	33	33	33	33	32	32	33	34	34	33	34	35	34	34	35	33	34	37	36	35	34	35	36	33	31	33	33
NP304	2016-07-19	12:08:17	30	OS	0	0	0	06:01:00	00:00:00	261	38	33	34	34	33	33	32	33	34	33	35	33	34	35	35	35	34	33	35	35	34	33	33	35	35	35	35	34	36	37	36	35	36	35	35	35	33	33	36
NP305	2016-07-05	14:00:17	31	OD	0	0	0	05:52:00	00:00:00	247	37	33	33	33	33	33	33	33	33	32	34	33	32	33	34	33	33	32	34	33	34	33	34	34	34	34	34	32	34	35	37	34	34	34	36	34	34	33	34
NP305	2016-07-08	08:33:25	31	OD	0	0.1	0	05:41:00	00:00:00	244	37	34	34	33	33	33	32	34	33	34	34	33	33	34	34	35	32	33	35	35	34	34	34	35	35	35	36	33	35	35	35	35	35	35	35	35	34	33	34
NP306	2016-07-08	08:12:55	37	OD	0.2	0	0	06:48:00	00:28:00	271	38	33	33	33	33	33	32	35	33	33	33	33	33	35	35	34	34	33	34	34	35	31	32	35	34	35	35	33	35	36	35	34	36	35	35	35	33	33	35
NP306	2016-07-11	09:05:43	37	OD	0.1	0	0	06:29:00	00:00:00	247	37	35	33	33	33	33	33	34	33	34	35	33	33	35	34	34	34	33	34	34	34	33	35	36	34	34	35	34	35	34	34	35	35	36	36	35	33	34	35
NP307	2016-07-12	07:33:01	35	OS	0	0	0	06:23:00	00:00:00	267	37	32	34	32	34	33	33	33	34	33	34	34	34	33	34	35	34	34	34	34	33	31	35	35	35	35	34	34	36	35	36	34	34	35	36	35	31	32	35
NP307	2016-07-18	07:43:13	35	OS	0	0	0	06:23:00	00:00:00	274	38	34	33	33	33	34	33	33	34	34	34	33	34	32	34	34	32	34	32	34	35	31	34	34	35	35	35	34	33	35	35	35	36	36	35	35	33	35	35
NP308	2016-07-11	14:19:32	32	OS	0	0	0	06:35:00	00:00:00	284	37	34	34	33	33	32	31	33	35	35	34	34	34	35	35	35	37	34	35	35	37	33	37	36	35	35	35	34	35	37	35	36	35	35	36	35	35	34	35
NP308	2016-07-18	13:54:38	32	OS	0	0	0	06:11:00	00:00:00	270	37	34	33	34	34	33	33	33	33	33	35	34	34	35	34	35	34	36	34	35	34	34	35	35	34	35	35	35	36	37	37	35	36	36	36	35	34	35	34
NP309	2016-07-22	14:29:39	34	OS	0	0	0	06:23:00	01:10:00	268	35	31	31	34	33	32	32	33	33	32	34	32	32	34	34	34	32	32	35	34	32	32	33	35	33	36	34	34	35	36	36	36	35	35	35	35	33	34	34
NP309	2016-07-29	15:24:38	34	OS	0	0.09	0	06:30:00	00:00:00	272	44	31	32	33	34	33	32	33	33	33	33	32	33	33	33	35	32	34	33	35	32	33	34	33	34	36	35	34	36	37	37	33	35	36	37	35	32	34	35
NP310	2016-07-22	14:36:55	35	OD	0	0	0	06:15:00	00:00:00	271	37	29	31	32	31	29	30	31	30	29	32	30	30	32	33	32	32	32	33	33	32	32	32	34	34	33	33	32	32	34	34	33	34	35	34	34	32	34	34
NP310	2016-07-29	15:29:41	35	OD	0	0	0	06:55:00	00:00:00	303	37	32	32	32	32	31	31	32	32	31	32	35	33	35	35	33	37	32	34	35	33	33	33	34	35	35	35	33	37	36	35	37	36	35	37	37	32	34	38
NP311	2017-04-10	16:24:04	32	OS	0	0	0	05:30:00	00:00:00	238	36	31	33	33	31	32	32	33	32	33	33	34	34	33	35	32	34	34	34	34	34	34	34	34	34	34	37	34	34	35	36	34	36	35	36	34	33	33	34
NP311	2017-04-17	15:33:38	32	OS	0.1	0	0	05:48:00	00:00:00	254	36	32	32	32	30	32	32	33	32	33	33	33	34	33	35	33	33	32	36	35	34	34	34	34	35	34	36	34	36	36	35	34	35	35	36	35	33	34	34
NP312	2017-04-25	14:30:01	38	OD	0	0	0	06:40:00	00:00:00	274	36	30	30	31	29	29	29	33	30	30	33	30	30	33	33	32	33	31	34	34	34	30	32	33	34	35	35	33	34	35	36	34	35	35	36	38	32	34	34
NP312	2017-05-02	13:26:05	38	OD	0	0	0	05:31:00	00:00:00	232	35	32	31	33	31	32	33	34	33	33	33	33	32	34	35	33	33	32	34	35	34	32	34	35	35	34	35	34	33	35	35	35	36	35	36	35	33	33	35
NP313	2017-04-28	16:45:27	31	OD	0	0	0	05:49:00	00:00:00	250	36	32	33	33	33	32	32	35	32	31	33	31	33	35	33	33	33	34	35	34	33	31	34	32	34	34	34	33	35	34	35	29	33	36	36	33	33	33	34
NP313	2017-06-19	09:14:25	31	OD	0.1	0	0	05:54:00	00:00:00	253	37	33	35	33	32	33	33	35	35	35	37	32	33	36	33	33	33	34	34	35	35	33	33	37	35	37	35	35	37	35	35	36	36	35	36	35	34	35	35
NP314	2017-06-29	10:26:13	35	OD	0	0	0	06:15:00	00:00:00	256	35	29	32	29	30	31	31	33	33	30	31	32	30	34	34	33	33	33	34	33	33	31	33	33	35	33	32	33	34	34	33	34	32	34	34	33	32	33	34
NP314	2017-06-30	10:00:22	35	OD	0	0	0	05:47:00	00:00:00	245	35	32	32	30	31	33	32	34	34	31	33	33	32	35	33	33	33	33	33	34	33	31	33	34	34	34	33	33	34	35	35	35	35	35	35	35	33	34	35
NP315	2017-07-17	13:49:13	31	OD	0	0	0	06:07:00	00:00:00	238	41	30	32	32	31	32	32	34	31	32	32	32	30	34	33	33	33	30	33	32	33	31	33	33	34	33	33	31	34	35	34	33	34	34	33	34	32	33	34
NP315	2017-07-18	11:50:28	31	OD	0	0.1	0	06:19:00	00:00:00	259	36	32	32	32	32	31	32	34	31	31	33	34	32	34	35	35	34	32	33	35	34	31	33	34	35	34	35	32	34	36	36	34	34	36	35	34	33	31	35
NP316	2017-07-20	16:18:42	32	OD	0	0	0	05:49:00	01:40:00	250	36	33	30	31	29	31	32	32	32	31	33	32	32	33	33	33	33	32	33	34	33	33	32	34	33	33	34	32	33	37	35	35	34	36	34	35	32	33	34
NP316	2017-07-24	14:39:00	32	OD	0	0	0	05:39:00	01:06:00	246	36	32	32	33	31	33	33	33	33	32	32	33	33	33	34	34	33	33	35	35	33	33	31	33	34	35	35	33	35	35	35	34	34	35	35	35	33	32	34
NP317	2017-07-25	08:36:54	38	OD	0	0	0	05:33:00	00:00:00	237	36	31	31	33	32	31	31	35	32	32	34	31	32	34	33	33	33	32	34	34	34	32	32	34	34	34	35	32	32	35	35	34	33	34	35	34	32	32	33
NP317	2017-08-08	08:36:03	38	OD	0.1	0	0	06:22:00	00:00:00	264	36	32	30	33	30	30	32	33	33	30	33	31	31	35	34	34	35	31	35	34	33	32	31	33	34	34	33	31	34	33	36	33	33	35	36	35	32	33	33
NP401	2016-06-28	15:25:49	44	OD	0	0	0	06:39:00	00:00:00	278	38	33	33	33	34	34	33	37	36	34	35	36	34	33	35	36	37	34	35	35	35	33	34	35	35	36	36	34	35	35	37	35	35	35	36	36	33	35	35
NP401	2016-06-29	15:14:35	44	OD	0	0	0	06:52:00	00:00:00	285	37	33	34	33	33	33	32	35	35	34	35	38	35	37	38	35	37	34	34	35	35	31	35	35	35	35	35	36	35	36	36	36	35	36	36	35	33	34	35
NP402	2016-07-06	09:40:03	47	OD	0.1	0	0	05:57:00	00:00:00	259	38	33	32	32	33	32	31	35	34	34	35	33	33	35	35	35	34	33	36	35	34	33	34	35	36	35	35	34	35	36	36	35	35	36	36	34	33	34	35
NP402	2016-07-07	08:32:45	47	OD	0	0	0	06:06:00	00:00:00	267	37	34	34	35	35	33	33	35	32	33	35	33	33	37	36	37	32	33	37	37	34	33	35	37	37	37	38	34	35	36	37	37	36	38	36	36	33	33	35
NP403	2016-07-11	08:15:53	47	OS	0	0	0	06:39:00	00:00:00	286	33	32	32	33	33	33	32	33	33	34	34	34	34	34	33	33	32	34	34	34	33	33	33	34	33	35	33	34	35	36	34	35	33	34	35	35	32	33	34
NP403	2016-07-19	07:42:46	47	OS	0	0	0	06:03:00	00:00:00	256	35	33	33	32	33	34	32	33	33	34	34	32	33	34	33	33	32	33	34	34	33	33	34	35	34	34	35	33	34	35	35	35	34	35	35	35	33	34	33
NP404	2016-07-19	11:00:06	42	OS	0	0.09	0	07:12:00	00:00:00	295	35	30	29	29	29	30	28	32	32	32	32	32	32	32	32	33	32	32	34	34	32	31	32	33	31	35	33	32	34	34	34	34	34	34	35	33	32	33	32
NP404	2016-07-22	15:13:25	42	OS	0	0	0	06:30:00	00:00:00	265	35	29	29	32	29	29	32	32	32	32	33	32	32	33	33	33	32	33	32	34	32	32	33	33	34	34	33	33	34	35	35	34	34	34	34	34	32	32	34
NP405	2016-07-12	12:23:22	47	OS	0.09	0	0	06:36:00	00:00:00	281	37	32	32	34	31	33	32	34	33	34	33	32	32	34	34	34	31	32	31	34	31	33	34	34	33	33	34	32	35	35	35	33	34	35	35	32	32	34	34
NP405	2016-07-14	12:05:03	47	OS	0	0	0	06:32:00	00:00:00	274	35	33	33	32	32	32	32	34	32	33	33	33	33	34	32	34	32	32	32	34	34	33	32	34	35	35	35	32	35	36	36	34	35	36	37	33	32	32	34
NP406	2016-07-19	08:39:56	45	OD	0	0	0	06:41:00	00:02:00	285	33	29	31	30	29	31	29	31	28	31	32	29	30	31	33	29	29	32	31	33	30	30	30	32	30	34	31	31	32	35	33	31	32	35	33	34	30	32	32
NP406	2016-07-26	08:28:29	45	OD	0	0	0	06:44:00	00:54:00	280	33	30	31	28	28	29	30	31	32	30	31	30	30	31	32	32	32	30	32	32	32	31	31	31	32	34	32	32	34	32	33	32	32	32	32	31	31	31	31
NP407	2016-07-25	12:02:04	43	OD	0	0	0	06:35:00	00:00:00	278	37	16	32	32	32	33	31	33	32	32	35	34	34	32	35	35	32	34	35	33	32	32	34	33	35	35	34	34	35	35	35	34	35	35	36	34	33	33	35
NP407	2016-07-26	11:43:52	43	OD	0	0	0	05:49:00	00:00:00	251	37	32	33	33	33	33	33	33	34	34	33	33	33	34	34	33	33	34	35	36	33	32	33	34	35	34	35	34	35	36	36	33	35	36	35	33	33	34	36
NP408	2016-08-30	11:08:45	46	OD	0	0	0	06:11:00	00:00:00	269	38	29	30	31	27	29	30	32	31	31	31	31	31	33	33	33	31	32	31	33	32	30	31	33	31	34	34	32	35	33	35	34	33	35	37	34	32	32	32
NP408	2016-10-18	08:37:03	46	OD	0	0	0	05:47:00	00:00:00	250	36	33	30	31	30	30	29	33	30	32	33	31	32	33	34	33	32	32	35	33	33	33	33	34	34	34	34	33	34	36	35	33	34	35	36	35	32	34	34
NP409	2016-10-14	14:51:43	44	OD	0	0	0	05:11:00	00:00:00	224	37	32	29	32	32	32	31	32	33	31	32	31	31	33	33	33	33	32	33	33	32	32	32	33	34	33	33	32	33	33	33	33	33	33	33	33	31	34	34
NP409	2016-10-25	14:44:39	44	OD	0	0	0	05:40:00	00:00:00	243	37	32	30	32	32	33	33	32	33	30	33	33	32	34	33	33	33	32	34	33	33	31	31	33	34	34	33	32	34	35	35	33	34	36	35	33	31	32	34
NP410	2016-10-17	15:32:14	46	OD	0	0.1	0	06:30:00	00:02:00	253	35	32	32	30	30	30	31	32	30	31	32	31	31	32	32	32	33	31	33	33	31	31	32	32	31	32	32	32	33	33	34	33	33	33	34	33	31	31	31
NP410	2016-11-03	14:34:18	46	OD	0	0.1	0	06:29:00	00:00:00	253	35	28	29	29	29	31	29	31	31	30	29	31	31	32	32	32	33	31	33	33	32	30	32	32	32	33	33	31	32	33	32	32	33	32	33	33	31	30	30
NP411	2017-04-20	10:27:20	49	OS	0.1	0	0	06:00:00	00:00:00	254	37	30	31	33	31	32	30	33	33	31	33	33	33	33	34	33	33	33	34	34	35	31	32	34	34	34	34	34	35	35	35	34	35	35	36	34	33	33	34
NP411	2017-05-03	13:43:43	49	OS	0	0	0	05:45:00	00:00:00	248	36	29	32	32	33	31	32	35	31	33	35	32	34	35	33	33	33	34	35	35	34	33	34	35	34	35	34	34	35	35	34	36	36	36	35	36	34	34	34
NP412	2017-07-17	12:07:15	45	OD	0	0	0	06:13:00	00:00:00	264	37	30	32	32	30	30	28	32	32	33	32	33	30	34	32	32	33	32	33	34	34	34	31	34	34	35	33	32	35	35	33	33	33	34	34	33	29	34	34
NP412	2017-07-21	12:06:09	45	OD	0	0	0	05:57:00	00:00:00	259	41	33	33	32	34	33	32	35	34	34	35	34	33	35	35	35	34	34	36	36	35	34	34	35	35	36	34	32	35	36	36	34	35	36	35	36	33	32	35
NP413	2017-07-18	17:27:24	43	OD	0	0	0	05:44:00	00:00:00	241	36	31	32	31	31	31	32	32	32	31	33	33	32	34	34	33	34	33	34	34	33	31	34	34	34	34	33	33	34	35	34	34	34	34	34	33	32	32	33
NP413	2017-07-19	16:52:55	43	OD	0	0	0	05:55:00	00:00:00	249	37	31	33	33	32	32	32	34	32	32	33	34	32	34	34	34	34	32	34	34	34	32	32	35	35	34	34	33	35	34	34	34	33	34	34	34	32	31	34
NP414	2017-07-19	13:29:58	46	OD	0	0	0	05:29:00	00:00:00	233	37	31	32	33	33	33	33	33	33	33	33	34	34	33	34	33	33	34	33	35	33	32	33	33	33	33	34	33	33	35	36	34	34	33	35	33	33	32	34
NP414	2017-07-20	12:40:22	46	OD	0	0	0	05:48:00	00:00:00	252	40	31	32	33	33	34	33	34	34	33	33	34	34	33	34	35	33	34	35	35	35	31	33	34	35	33	35	33	34	34	35	34	34	34	35	35	33	34	34
NP415	2017-07-27	16:01:31	43	OD	0.11	0	0	05:35:00	00:00:00	227	35	28	31	32	32	31	31	32	32	32	31	32	32	33	33	33	33	32	33	33	33	32	32	34	33	34	34	32	33	34	33	34	34	34	34	33	32	32	33
NP415	2017-08-22	15:33:16	43	OD	0	0	0	05:29:00	00:00:00	232	36	31	33	33	33	33	33	33	33	33	33	33	33	33	33	33	33	33	34	35	35	32	33	34	35	33	34	33	35	35	35	35	34	34	35	35	32	34	34
NP501	2016-06-30	11:48:52	51	OD	0.1	0	0	06:13:00	00:00:00	243	37	31	33	32	31	32	32	32	31	32	33	32	32	34	34	34	31	32	34	34	32	33	32	34	34	34	35	32	34	34	34	33	33	34	34	34	32	34	34
NP501	2016-07-25	11:53:30	51	OD	0	0	0	06:20:00	00:00:00	247	35	31	32	33	30	31	31	32	32	33	33	32	31	32	33	32	32	32	34	33	32	33	32	33	33	33	34	32	32	34	35	34	34	35	36	34	32	33	34
NP502	2016-07-07	11:21:22	59	OS	0	0	0	06:10:00	00:00:00	256	35	30	31	32	30	30	32	33	29	31	33	32	32	32	32	32	32	33	32	33	32	31	33	34	32	32	33	33	35	34	34	33	32	35	32	32	33	32	35
NP502	2016-07-08	11:18:10	59	OS	0	0	0	05:51:00	00:00:00	254	37	32	32	32	33	29	32	32	33	32	32	32	32	32	32	33	33	32	34	33	33	33	33	33	34	34	33	32	34	33	34	33	33	34	33	34	33	34	34
NP503	2016-07-07	14:57:36	57	OD	0	0	0	06:23:00	00:00:00	265	37	33	34	33	34	34	33	34	33	33	34	34	34	34	35	34	34	33	34	35	34	33	35	35	36	35	34	34	36	35	35	35	36	37	36	34	33	36	36
NP503	2016-07-08	15:11:20	57	OD	0	0	0	06:34:00	00:00:00	279	37	33	34	33	34	35	34	34	35	33	34	35	34	32	35	35	37	33	35	35	36	34	35	34	36	35	37	34	36	37	37	35	36	37	37	37	34	35	35
NP504	2016-07-08	13:54:17	53	OD	0	0	0	05:56:00	00:25:00	252	35	29	29	29	30	32	30	31	31	31	31	32	31	31	32	32	32	32	33	31	31	30	32	32	32	32	33	32	34	33	33	32	32	33	33	33	32	32	32
NP504	2016-07-13	09:09:43	53	OD	0.09	0	0	06:53:00	00:00:00	291	37	24	31	32	31	32	28	33	32	30	33	33	33	34	32	33	32	33	34	35	33	31	33	33	34	33	34	31	33	34	33	33	35	34	34	33	31	34	35
NP505	2016-07-11	08:17:32	54	OD	0.1	0	0	06:35:00	00:00:00	265	37	30	31	30	31	30	30	32	30	30	32	30	31	32	32	31	30	32	34	32	31	32	32	32	33	33	33	32	35	35	35	33	35	35	35	33	32	32	34
NP505	2016-07-25	08:56:23	54	OD	0.2	0	0	06:53:00	00:00:00	275	41	30	31	32	32	32	32	30	32	31	31	33	33	30	34	34	32	31	33	34	34	30	34	33	34	34	35	34	35	35	35	35	33	35	35	35	33	33	34
NP506	2016-07-11	11:35:50	59	OS	0.09	0	0	06:47:00	00:00:00	282	37	31	31	33	32	31	30	33	33	30	35	33	33	35	35	34	33	33	36	35	33	32	34	35	35	36	35	33	35	35	35	35	35	35	35	34	32	34	35
NP506	2016-08-05	12:13:42	59	OS	0	0	0	06:14:00	00:00:00	272	38	32	33	33	31	32	31	33	33	33	33	33	33	32	35	33	32	33	35	35	34	33	33	34	36	35	34	34	34	36	35	35	34	35	33	34	32	33	35
NP507	2016-07-21	14:58:58	53	OD	0.1	0	0	06:24:00	00:00:00	268	40	30	32	33	32	33	32	33	33	30	33	33	33	33	35	33	32	32	35	34	32	30	33	33	34	34	35	32	36	34	33	32	33	34	34	34	29	31	35
NP507	2016-07-25	14:59:08	53	OD	0.1	0	0	06:14:00	00:00:00	260	37	30	31	32	31	32	33	32	32	30	32	33	33	32	33	32	32	33	34	32	32	31	31	34	34	32	34	34	35	36	34	33	34	34	34	34	29	32	32
NP508	2016-07-22	12:15:25	51	OD	0	0	0	06:57:00	00:00:00	281	41	32	33	34	34	32	27	34	34	35	36	34	33	37	35	35	34	34	35	35	34	32	34	36	34	34	35	34	35	35	36	35	35	35	36	32	30	34	34
NP508	2016-07-27	11:15:31	51	OD	0	0	0	06:35:00	00:00:00	272	34	30	31	32	32	32	31	34	30	32	35	34	34	34	34	34	34	33	35	34	34	31	33	34	36	35	34	34	34	35	35	35	34	34	35	33	29	34	34
NP509	2016-07-22	13:20:41	55	OD	0	0	0	05:52:00	00:00:00	247	34	32	31	31	29	30	28	32	31	32	33	31	31	32	33	32	31	31	33	31	31	30	32	32	32	32	32	31	33	32	32	32	33	34	33	33	30	32	33
NP509	2016-07-27	13:52:46	55	OD	0	0	0	05:52:00	00:00:00	247	34	32	31	32	29	30	28	32	31	30	32	31	31	32	32	32	30	31	32	31	30	31	32	32	32	32	32	31	29	33	32	32	32	33	32	31	30	32	34
NP510	2016-07-26	10:27:39	59	OD	0.1	0.1	0	05:52:00	00:31:00	250	35	31	31	30	30	30	30	34	30	30	31	30	30	34	33	30	30	30	31	31	30	31	31	33	31	31	32	32	32	34	33	32	32	32	31	33	31	31	32
NP510	2016-07-27	10:10:32	59	OD	0	0	0	05:47:00	00:00:00	243	35	29	29	31	31	30	30	32	31	29	29	31	31	32	33	32	31	31	33	31	32	30	31	32	33	35	31	31	32	34	34	33	32	33	33	32	31	32	31
NP511	2017-04-24	14:29:44	54	OD	0.11	0	0	05:31:00	00:00:00	236	36	32	32	32	30	31	31	31	31	33	32	31	32	35	33	33	33	32	34	33	33	32	33	34	33	33	33	33	33	33	33	33	34	33	35	33	33	32	33
NP511	2017-04-27	11:33:01	54	OD	0	0	0	05:28:00	00:00:00	235	36	32	32	32	32	31	32	32	33	33	33	32	32	33	33	34	33	32	35	35	33	32	33	34	34	34	33	32	33	33	35	34	33	34	34	35	31	32	34
NP512	2017-04-27	16:24:45	50	OD	0	0	0	05:56:00	00:00:00	245	36	30	33	33	32	34	32	33	32	30	30	31	33	33	33	33	33	33	33	33	31	30	31	31	32	32	32	33	33	33	33	33	33	33	33	33	31	32	30
NP512	2017-05-12	13:47:59	50	OD	0	0	0	06:22:00	00:00:00	263	41	31	29	33	32	33	32	33	33	29	33	34	33	33	34	34	34	33	33	33	34	30	34	32	34	34	33	33	34	35	34	34	33	34	34	33	31	32	32
NP514	2017-05-16	16:01:08	55	OD	0.1	0	0	05:55:00	00:00:00	249	35	32	32	32	31	30	31	32	31	30	32	31	30	33	33	34	31	31	34	33	32	30	33	33	34	33	34	32	34	35	35	32	36	34	36	34	31	32	34
NP514	2017-06-28	15:48:05	55	OD	0	0	0	05:40:00	00:00:00	247	37	29	31	32	31	30	31	32	32	33	33	32	32	33	34	32	32	32	33	35	34	32	33	33	33	35	35	32	34	34	35	34	34	36	35	35	32	32	34
NP515	2017-07-10	14:48:07	51	OD	0	0	0	05:38:00	00:00:00	234	35	32	31	32	31	29	31	32	30	31	32	32	33	33	33	32	33	33	33	33	33	30	32	33	33	33	33	32	33	33	33	33	33	35	34	34	30	29	32
NP515	2017-07-11	11:55:52	51	OD	0	0	0	05:22:00	00:00:00	227	34	31	31	32	32	32	31	32	32	31	31	33	33	33	33	32	33	31	33	33	33	32	33	33	33	33	34	32	33	33	34	34	33	34	34	34	31	32	33
NP516	2017-07-12	13:33:22	56	OS	0.08	0	0	07:44:00	00:00:00	317	36	25	29	27	30	28	26	29	29	27	29	32	30	33	32	32	33	30	32	34	33	28	29	31	33	34	32	29	33	33	34	32	32	35	33	32	29	31	33
NP516	2017-07-18	14:59:01	56	OS	0	0	0	06:15:00	00:00:00	251	35	29	29	32	28	30	30	32	32	31	32	30	30	32	33	33	33	30	32	34	33	31	30	32	33	34	34	30	33	34	34	32	34	34	34	33	30	32	34
NP517	2017-07-13	15:05:43	58	OD	0	0.09	0	06:55:00	00:00:00	284	36	29	31	31	30	29	29	32	32	30	33	32	32	34	34	34	33	31	35	36	33	29	33	34	35	34	34	33	34	34	33	35	35	34	34	34	30	30	34
NP517	2017-07-14	14:38:37	58	OD	0	0	0	06:38:00	00:00:00	276	36	30	31	31	29	31	29	35	33	31	33	32	29	35	34	33	33	31	33	34	33	32	32	35	35	35	33	31	35	33	33	33	35	33	32	32	31	31	33
NP518	2017-07-24	11:14:03	53	OD	0.1	0.1	0	05:55:00	00:00:00	249	36	29	32	32	28	30	29	32	33	30	32	32	31	34	33	33	33	30	33	34	34	32	33	34	34	34	33	32	34	34	34	31	34	35	34	34	31	33	33
NP518	2017-07-25	11:53:10	53	OD	0	0	0	05:52:00	00:00:00	250	36	32	32	31	30	30	29	33	33	32	32	31	32	33	33	34	34	31	33	33	34	32	32	34	34	33	35	33	35	34	34	34	34	34	35	34	32	33	34
NP519	2017-10-17	13:05:46	53	OD	0	0	0	05:48:00	00:00:00	244	36	31	33	33	34	30	32	34	32	33	33	33	29	34	36	34	33	29	34	34	35	33	34	35	34	34	34	33	35	35	36	35	35	36	35	34	33	34	35
NP519	2017-10-20	12:06:53	53	OD	0.11	0	0	05:29:00	00:00:00	235	37	31	33	33	33	32	31	34	33	34	33	32	32	35	35	35	33	32	35	34	34	34	33	36	35	35	35	34	35	35	35	36	35	35	35	35	34	35	36
NP601	2016-06-28	09:25:51	69	OD	0	0	0	06:18:00	00:00:00	268	35	31	31	30	30	32	30	30	30	31	31	30	30	32	33	32	31	31	33	32	33	31	29	31	33	33	34	30	33	33	35	32	32	34	34	34	32	33	33
NP601	2016-07-05	09:31:40	69	OD	0.1	0	0	06:17:00	00:00:00	261	35	31	31	29	32	31	28	31	31	31	31	28	30	32	31	32	31	29	32	32	31	32	32	33	33	33	33	31	33	32	33	32	31	34	33	33	33	33	34
NP603	2016-07-06	09:40:25	67	OD	0	0	0	05:29:00	00:00:00	228	37	31	30	31	32	29	28	32	32	32	32	31	31	32	32	32	30	29	32	32	31	32	32	32	32	33	33	31	32	32	33	33	33	33	33	32	33	33	32
NP603	2016-07-08	09:30:08	67	OD	0	0	0	06:01:00	00:00:00	260	35	30	31	31	31	31	25	32	31	30	31	32	31	30	30	32	30	29	32	32	32	32	32	32	33	32	32	32	33	33	34	32	33	33	34	33	31	32	34
NP604	2016-07-11	11:22:33	61	OS	0	0	0	06:14:00	00:00:00	257	33	31	29	31	29	30	28	31	31	32	32	31	28	33	32	31	30	31	32	32	31	31	32	33	33	33	32	31	33	33	34	33	33	33	33	32	31	32	34
NP604	2016-07-18	11:17:57	61	OS	0	0	0	06:44:00	00:00:00	265	34	29	31	30	27	27	27	31	31	31	32	30	30	32	30	31	30	30	32	31	32	32	32	31	33	33	32	31	33	34	34	32	34	34	34	34	30	30	33
NP605	2016-07-12	11:19:35	61	OD	0	0	0	06:51:00	00:00:00	283	37	28	29	32	29	31	31	33	31	32	32	32	30	32	34	33	32	30	34	33	32	28	29	32	34	32	32	30	33	33	32	32	34	32	33	33	28	30	33
NP605	2016-07-13	11:19:54	61	OD	0	0	0	07:16:00	00:00:00	258	37	28	30	31	31	29	30	33	31	29	31	32	31	31	32	32	31	31	34	32	31	30	30	32	31	31	32	32	32	33	32	33	33	33	32	32	27	31	32
NP606	2016-07-25	10:36:15	68	OS	0.1	0	0	05:59:00	00:00:00	247	35	-1	27	27	28	27	25	30	30	28	28	30	30	32	30	30	30	29	31	32	30	29	31	31	31	32	32	30	32	33	33	32	31	33	31	31	28	31	31
NP606	2016-07-26	10:14:47	68	OS	0	0	0	06:09:00	00:01:00	258	37	29	29	29	31	31	28	32	32	30	32	32	31	32	32	32	32	31	32	32	32	29	32	33	32	32	33	32	33	33	33	34	33	32	34	33	28	32	32
NP607	2016-08-08	09:23:13	62	OD	0	0	0	06:26:00	00:00:00	278	37	31	32	33	32	32	31	33	32	32	33	32	32	32	34	34	30	32	34	32	32	32	32	33	34	36	34	32	35	36	36	34	36	35	35	34	32	33	34
NP607	2016-09-08	10:04:21	62	OD	0	0	0	05:54:00	00:00:00	254	38	32	33	33	33	34	32	33	34	32	33	33	32	33	34	35	33	33	34	33	33	32	33	34	34	34	35	33	35	35	36	33	35	35	36	35	33	33	34
NP609	2016-09-27	16:04:18	65	OS	0	0	0	06:05:00	00:00:00	252	36	31	31	27	28	30	29	32	32	31	31	32	32	33	32	32	32	31	32	32	31	30	32	33	33	35	32	31	35	34	34	32	35	34	34	32	32	33	34
NP609	2016-10-18	15:43:04	65	OS	0	0	0	05:54:00	00:00:00	244	36	33	31	28	32	30	28	31	32	31	33	32	31	33	33	33	32	31	33	32	32	32	34	33	33	33	33	32	34	34	33	30	34	33	33	33	31	33	33
NP610	2016-10-17	12:22:46	62	OS	0	0	0	05:57:00	00:00:00	244	34	29	30	29	30	29	30	30	31	30	31	29	31	33	33	33	31	30	33	33	31	30	30	32	33	33	33	31	34	33	33	33	33	33	33	32	31	31	31
NP610	2016-11-01	11:08:32	62	OS	0	0	0	06:20:00	00:00:00	256	36	29	29	33	33	30	30	33	32	29	33	31	31	33	33	33	31	29	34	33	32	29	32	32	33	33	34	31	33	33	33	32	33	34	33	33	29	30	33
NP611	2016-10-19	12:27:47	60	OD	0	0	0	06:32:00	00:00:00	262	35	28	31	31	30	31	30	33	30	30	31	30	32	33	33	33	33	31	35	33	30	31	31	33	34	33	33	30	35	35	34	34	34	33	34	33	30	31	34
NP611	2016-10-26	12:16:22	60	OD	0	0	0	06:01:00	00:00:00	248	36	28	29	30	29	29	30	31	30	30	32	30	31	33	33	33	32	30	33	33	31	30	29	33	32	33	33	30	34	35	34	33	34	34	34	33	29	30	33
NP612	2017-05-08	14:57:37	63	OD	0	0	0	06:09:00	00:00:00	246	37	29	30	31	32	30	30	31	30	29	32	30	30	33	33	33	30	30	34	33	30	30	31	33	33	33	34	30	34	34	34	34	33	33	34	33	30	31	34
NP612	2017-05-24	11:19:56	63	OD	0	0	0	05:49:00	00:00:00	245	36	29	30	31	31	32	34	32	32	29	32	34	32	33	33	34	34	32	33	33	34	31	30	33	33	34	34	31	34	34	34	34	34	34	33	34	30	31	33
NP613	2017-07-12	16:04:00	61	OS	0	0	0	07:13:00	01:50:00	293	35	28	28	28	27	33	28	30	28	31	29	30	27	33	32	30	32	26	31	33	32	30	31	31	32	33	30	32	31	32	32	32	32	32	32	31	29	31	32
NP613	2017-07-18	14:20:46	61	OS	0	0	0	06:12:00	00:00:00	265	35	27	30	30	29	29	29	31	31	29	30	30	30	33	33	31	33	30	33	33	32	29	31	33	32	33	32	31	32	33	32	31	32	32	32	32	29	30	32
NP614	2017-07-14	12:17:29	63	OD	0.11	0	0	05:35:00	00:00:00	239	36	33	34	33	32	33	32	34	33	32	34	35	33	34	35	35	35	33	35	35	34	32	33	34	33	35	35	33	35	35	35	35	35	36	36	35	33	35	35
NP614	2017-07-21	14:18:54	63	OD	0.1	0	0	05:49:00	00:00:00	248	36	31	34	31	31	32	33	33	32	33	32	34	34	33	33	33	34	32	35	33	34	32	32	33	34	35	34	33	34	35	34	34	34	36	34	34	30	33	34
NP615	2017-07-25	16:16:15	64	OD	0.1	0	0	05:58:00	00:00:00	244	34	29	31	31	29	31	30	31	33	31	34	33	31	33	33	33	33	31	33	33	33	30	33	33	33	33	33	30	33	33	33	33	33	33	33	33	30	32	33
NP615	2017-07-26	10:35:48	64	OD	0	0.1	0	06:05:00	00:00:00	244	34	30	31	31	30	30	30	31	32	32	32	32	32	32	33	33	32	32	32	33	32	30	33	32	34	34	33	32	33	34	34	33	34	35	33	33	30	33	33
NP616	2017-10-04	13:38:03	65	OD	0.1	0	0	06:23:00	00:00:00	256	35	31	31	32	31	32	32	31	32	31	31	32	32	33	32	32	32	32	33	33	32	31	32	32	33	33	33	32	32	33	33	33	32	33	33	33	30	31	32
NP616	2017-10-11	09:10:17	65	OD	0	0.1	0	05:53:00	00:00:00	243	36	31	32	31	33	32	32	32	31	31	32	33	33	32	34	33	33	32	32	33	32	32	31	32	33	33	33	32	33	33	33	33	33	33	35	33	33	33	33
NP701	2016-06-28	09:42:38	79	OD	0.2	0	0	06:16:00	00:25:00	259	30	27	25	28	29	29	28	32	32	29	30	30	30	32	32	32	32	30	32	32	32	28	31	32	31	31	31	30	32	32	32	31	31	33	31	32	30	31	31
NP701	2016-07-05	09:46:03	79	OD	0.1	0	0	05:50:00	00:18:00	242	30	26	26	28	28	28	30	29	30	29	29	30	29	30	31	31	31	30	32	30	31	29	30	31	31	31	30	27	31	31	31	31	31	32	32	30	30	31	32
NP702	2016-07-05	11:04:44	71	OD	0	0	0	06:22:00	00:00:00	258	38	29	29	29	31	30	29	29	30	30	31	30	30	32	31	31	30	31	32	32	31	30	31	33	31	33	32	31	33	34	33	31	32	34	35	32	30	30	32
NP702	2016-07-06	07:56:11	71	OD	0	0	0	06:18:00	00:00:00	261	37	28	31	30	30	29	31	32	31	31	32	31	31	32	32	33	31	31	33	33	33	30	32	33	34	34	31	31	33	35	35	33	33	35	34	33	31	31	33
NP703	2016-07-05	13:17:01	70	OS	0	0	0	05:55:00	00:20:00	243	32	28	28	29	29	29	28	30	30	29	31	28	30	30	32	29	29	30	31	30	30	30	31	31	30	32	33	30	32	33	33	32	32	33	33	32	31	30	30
NP703	2016-07-18	09:10:38	70	OS	0.1	0	0	05:53:00	00:00:00	244	33	29	29	31	30	29	28	31	31	30	31	30	30	31	32	30	30	30	31	31	30	30	32	30	32	33	31	30	33	34	33	31	32	33	33	32	31	31	32
NP705	2016-07-08	10:54:09	79	OS	0	0	0	06:12:00	00:00:00	252	37	28	30	31	33	31	31	32	30	32	32	31	29	32	32	33	31	29	33	34	32	32	32	33	32	33	33	31	34	34	34	33	32	34	33	33	32	32	33
NP705	2016-07-11	12:41:18	79	OS	0	0	0	06:29:00	00:00:00	258	37	29	29	30	29	30	27	32	31	28	31	29	29	31	31	31	31	30	31	32	31	29	30	31	31	33	29	30	31	33	31	31	31	33	31	31	30	32	32
NP706	2016-07-08	14:47:59	75	OD	0	0	0	06:09:00	00:00:00	255	34	30	31	32	31	32	29	32	33	32	32	32	32	32	32	31	32	32	32	32	33	32	32	32	34	32	33	32	33	34	34	32	34	34	34	34	29	32	35
NP706	2016-07-22	15:16:06	75	OD	0	0.09	0	06:19:00	00:00:00	261	37	29	30	32	31	33	30	33	33	31	32	33	33	32	32	32	32	31	32	33	33	31	32	33	33	32	32	33	34	34	32	32	34	34	34	34	32	33	34
NP707	2016-07-19	13:31:30	72	OD	0	0	0	05:24:00	00:00:00	240	31	30	31	30	31	30	30	32	30	32	31	31	29	32	32	32	31	31	32	34	31	31	33	32	33	32	33	31	33	34	34	34	34	34	33	33	32	32	34
NP707	2016-07-20	10:55:24	72	OD	0.11	0	0	05:31:00	00:00:00	235	37	30	32	32	32	32	29	31	32	32	32	32	32	32	32	33	32	32	32	32	32	31	32	32	34	33	32	32	32	34	34	33	32	33	33	29	33	33	34
NP709	2016-09-12	09:04:58	70	OD	0	0	0	06:50:00	00:00:00	282	35	28	29	29	30	27	25	30	30	29	30	30	31	33	32	30	30	30	32	32	30	30	32	32	32	32	31	32	32	34	31	31	33	34	31	31	29	32	33
NP709	2016-09-19	08:50:36	70	OD	0	0	0	06:26:00	00:00:00	257	34	29	29	31	29	27	26	30	29	29	30	29	30	33	33	30	33	30	33	33	33	30	32	33	32	33	33	33	33	34	33	32	33	32	30	32	32	32	35
NP711	2016-10-05	13:25:07	72	OD	0.11	0	0	05:34:00	00:00:00	224	35	31	32	33	32	31	31	34	31	31	31	32	32	33	34	33	32	32	33	33	32	32	33	33	33	34	34	33	33	34	34	33	33	35	34	33	33	33	33
NP711	2016-11-03	11:55:56	72	OD	0	0	0	05:41:00	00:00:00	233	35	32	32	31	29	28	29	33	32	31	33	32	32	33	32	33	32	30	32	34	32	32	32	33	32	33	33	31	33	34	34	33	33	34	33	33	32	31	32
NP712	2016-11-08	10:03:39	70	OD	0	0	0	07:41:00	00:00:00	302	34	30	28	29	27	30	27	29	31	32	32	30	26	32	33	31	33	31	32	31	33	30	31	33	34	33	33	31	33	33	33	33	33	33	32	32	30	32	31
NP712	2016-11-09	09:52:50	70	OD	0	0	0	06:17:00	00:00:00	254	36	28	31	31	30	27	29	32	31	31	32	33	31	34	35	33	33	29	33	34	33	31	32	33	33	33	33	32	33	33	33	32	34	33	33	33	32	32	33
NP713	2016-11-14	12:29:02	72	OD	0	0	0	06:28:00	00:59:00	260	35	31	28	30	26	27	27	31	31	30	31	30	30	31	33	32	32	30	33	33	32	32	31	32	33	34	32	32	34	33	33	32	34	33	33	33	29	32	33
NP713	2016-11-15	11:46:39	72	OD	0	0	0	07:53:00	00:00:00	301	36	28	26	28	26	25	26	31	29	27	31	28	28	33	30	33	31	28	33	32	31	28	29	30	32	31	30	29	33	32	32	33	33	33	33	33	28	28	32
NP714	2017-06-26	11:52:00	70	OD	0	0	0	06:21:00	00:00:00	253	35	28	29	29	31	31	27	32	31	31	31	31	29	33	33	33	31	30	33	33	32	31	31	33	33	33	33	30	32	33	34	33	34	33	34	33	32	32	32
NP714	2017-08-09	12:32:32	70	OD	0	0.1	0	06:29:00	00:00:00	258	34	28	31	33	29	30	29	31	32	31	32	30	29	32	32	31	30	31	33	32	32	28	33	32	32	33	33	30	33	32	34	33	33	33	33	33	31	31	33
NP715	2017-07-11	10:11:32	72	OS	0	0	0	05:39:00	00:00:00	241	36	33	32	32	32	32	32	33	33	32	33	34	34	33	34	33	34	33	34	33	33	31	33	36	34	33	34	32	33	34	34	34	34	36	34	33	33	33	33
NP715	2017-07-13	09:28:42	72	OS	0	0	0	05:36:00	00:00:00	237	37	31	29	29	32	30	31	33	32	31	32	32	32	34	33	34	33	33	33	34	33	31	32	34	34	33	33	33	32	34	33	33	32	33	32	33	32	33	33
NP716	2017-07-25	09:53:53	71	OD	0.09	0	0	06:31:00	00:00:00	279	36	29	30	30	32	29	29	31	31	30	33	31	31	32	31	32	31	29	32	32	32	28	31	33	33	32	34	31	34	34	32	31	35	35	34	32	28	31	32
NP716	2017-08-07	12:06:30	71	OD	0.1	0	0	06:43:00	00:00:00	273	35	27	30	28	28	29	28	33	31	29	33	32	30	34	33	33	33	30	33	34	33	29	31	33	34	34	32	31	34	33	33	32	33	33	33	33	26	31	33
NP717	2017-08-08	13:04:30	74	OS	0.1	0	0	06:51:00	00:00:00	275	33	25	27	27	27	25	27	29	27	29	28	28	28	33	30	30	30	29	31	31	29	29	29	31	31	31	30	29	32	32	31	30	32	31	31	31	30	30	32
NP717	2017-08-14	12:25:52	74	OS	0	0	0	06:20:00	00:00:00	256	34	27	28	27	27	29	27	30	30	30	30	30	29	33	31	30	30	30	33	31	30	30	30	32	32	32	32	30	32	33	32	31	33	32	32	32	30	32	33
NP718	2017-09-18	10:42:56	71	OS	0	0.09	0	06:25:00	00:00:00	278	35	24	27	28	30	27	26	29	30	27	29	30	29	32	31	30	30	28	32	32	30	26	29	31	31	30	31	30	32	32	32	32	32	32	35	32	29	28	32
NP718	2017-09-20	09:05:51	71	OS	0.1	0	0	06:47:00	00:00:00	277	35	27	27	28	29	27	26	31	28	28	31	30	30	31	31	33	30	29	31	32	31	26	29	32	30	31	33	30	31	31	33	33	32	31	34	33	27	31	32
[truncated: 26 more columns]

## Sheet: Peripheral Grid
id	test date	test time	age	eye	proportion false positives	proportion false negatives	proportion fixation losses	test duration	test pause	number of presentations	L1	L2	L3	L4	L5	L6	L7	L8	L9	L10	L11	L12	L13	L14	L15	L16	L17	L18	L19	L20	L21	L22	L23	L24	L25	L26	L27	L28	L29	L30	L31	L32	L33	L34	L35	L36	L37	L38	L39
NP101	2016-06-28	14:44:28	18	OS	0.1	0.1	0	07:04:00	00:48:00	256	32	32	34	33	32	32	33	33	32	32	33	31	33	33	30	32	33	32	31	30	32	33	33	31	33	34	35	35	32	30	-1	30	33	32	32	34	35	33	30
NP101	2016-06-29	14:16:29	18	OS	0	0	0	07:36:00	00:00:00	280	33	33	33	33	33	32	32	32	34	34	30	31	32	32	32	33	33	30	31	29	29	33	33	-1	33	32	34	35	32	32	-1	28	29	31	34	36	35	33	30
NP102	2016-06-30	08:39:05	19	OD	0	0	0	07:06:00	00:00:00	250	32	31	32	32	32	33	31	32	32	33	32	29	32	31	31	32	34	32	31	24	32	33	33	30	33	33	35	33	33	31	32	30	33	33	33	35	35	33	30
NP102	2016-07-06	08:28:12	19	OD	0	0	0	07:16:00	00:01:00	254	32	32	32	32	32	29	31	32	30	32	31	30	32	32	29	32	34	33	31	27	30	32	32	30	32	32	34	34	33	31	29	29	31	32	33	35	34	33	31
NP201	2016-06-27	13:37:53	22	OD	0	0	0	07:57:00	00:00:00	271	32	32	31	30	31	24	30	32	35	34	32	29	32	32	29	34	33	32	30	25	28	32	32	28	30	32	33	33	32	31	28	27	32	32	32	33	33	33	30
NP201	2016-06-28	13:25:06	22	OD	0	0	0	08:25:00	00:00:00	290	31	32	32	29	32	30	25	32	32	32	33	28	32	32	28	33	32	33	32	28	28	32	32	28	31	33	33	33	33	32	29	28	33	33	34	33	32	33	32
NP202	2016-06-28	11:19:26	24	OS	0.1	0	0	07:06:00	00:00:00	256	32	32	34	34	34	34	32	33	32	33	34	33	32	32	30	34	34	33	33	32	31	33	33	32	34	34	35	35	35	32	31	31	33	34	34	35	35	35	32
NP202	2016-07-06	11:18:00	24	OS	0	0	0	07:18:00	00:00:00	260	32	32	34	35	35	34	30	33	35	35	33	32	32	32	29	35	34	35	33	31	31	32	32	32	32	31	35	34	34	33	32	31	32	30	30	33	33	34	33
NP203	2016-06-29	10:57:49	23	OS	0	0	0	08:09:00	00:00:00	286	30	33	28	31	32	30	31	32	33	33	31	26	31	31	28	34	32	33	30	28	28	29	32	27	31	31	33	33	33	30	26	27	31	31	33	34	32	33	30
NP203	2016-06-30	10:07:02	23	OS	0	0	0	06:55:00	00:01:00	242	31	32	32	33	32	32	29	32	32	32	31	27	31	32	29	33	33	31	30	27	28	31	33	30	31	31	32	33	32	30	28	28	31	31	31	32	33	31	30
NP204	2016-06-30	13:32:08	23	OD	0	0	0	06:57:00	00:00:00	247	33	33	32	32	32	32	31	32	32	32	31	30	32	32	29	33	33	30	31	29	30	34	32	30	32	34	33	33	31	31	31	28	33	34	34	33	33	32	31
NP204	2016-07-06	11:32:57	23	OD	0	0	0	06:59:00	00:00:00	244	33	34	32	32	32	30	32	31	34	32	30	29	31	31	31	34	32	30	31	29	32	32	32	31	32	33	34	33	31	31	31	29	32	32	32	34	33	31	30
NP205	2016-07-05	14:20:00	20	OD	0.11	0	0	06:51:00	00:00:00	239	32	32	31	32	32	32	31	29	32	32	32	29	31	32	30	31	31	32	29	29	27	32	33	30	30	30	31	32	33	29	28	30	28	30	32	32	32	33	30
NP205	2016-07-18	13:58:41	20	OD	0	0.1	0	07:21:00	00:00:00	249	30	30	31	32	32	32	30	32	32	32	30	31	32	32	28	32	32	32	30	29	28	32	32	28	29	32	33	33	32	30	28	27	32	32	32	33	33	32	30
NP206	2016-07-05	17:50:07	20	OD	0.1	0	0	07:34:00	00:00:00	275	30	33	30	31	30	29	29	31	33	32	30	29	32	32	29	34	32	31	29	27	31	31	31	30	30	33	33	32	29	29	32	25	32	32	33	33	33	30	30
NP206	2016-07-07	17:22:18	20	OD	0	0	0	07:02:00	00:00:00	248	33	32	31	31	31	31	30	32	32	32	30	31	32	32	31	34	33	30	31	28	31	32	33	30	32	33	34	34	30	30	28	28	32	32	32	34	34	30	30
NP207	2016-07-06	13:55:29	23	OD	0	0	0	08:25:00	00:00:00	291	31	33	31	31	32	29	29	30	34	33	31	28	32	32	30	34	34	31	29	27	29	31	32	25	32	30	33	32	33	31	27	28	29	32	31	33	33	32	32
NP207	2016-07-07	13:16:37	23	OD	0.09	0	0	08:01:00	00:01:00	279	33	33	32	33	34	32	31	34	34	33	31	32	32	34	30	34	32	34	32	29	30	34	34	30	33	34	34	34	33	33	30	31	32	34	33	34	34	33	32
NP208	2016-07-06	15:58:33	23	OD	0	0	0	07:30:00	00:00:00	271	32	32	30	30	30	30	29	30	33	33	29	25	31	30	27	33	32	30	26	24	28	31	32	30	31	33	33	33	31	29	28	26	31	31	32	33	33	32	29
NP208	2016-07-11	15:41:40	23	OD	0	0.09	0	08:09:00	00:06:00	277	33	32	32	32	32	32	32	32	34	32	31	26	32	32	25	34	33	31	26	24	29	32	33	30	30	33	33	33	31	29	28	26	31	31	33	33	33	33	29
NP209	2016-07-07	11:56:34	23	OD	0	0.09	0	08:37:00	00:00:00	300	32	32	33	32	30	29	32	32	32	32	31	27	32	32	17	31	31	32	30	27	17	31	33	31	31	30	33	32	18	29	29	26	32	32	32	33	33	31	30
NP209	2016-07-18	12:05:45	23	OD	0	0.1	0	07:19:00	00:00:00	256	33	33	31	32	32	32	32	32	32	33	30	25	32	32	28	32	33	30	27	24	28	31	32	32	32	32	32	32	30	30	30	30	30	30	31	32	32	31	27
NP210	2016-07-20	13:55:45	23	OS	0	0	0	08:02:00	00:00:00	280	32	32	33	32	32	33	30	32	32	32	33	31	30	30	30	33	34	33	32	28	32	32	30	30	32	32	35	36	33	32	29	31	32	32	32	35	35	33	32
NP210	2016-10-07	08:31:19	23	OS	0.09	0	0	08:08:00	00:00:00	290	30	32	34	33	34	33	28	33	34	35	33	31	32	33	31	34	35	32	31	30	31	32	33	31	32	33	36	35	32	31	29	31	30	31	31	35	33	32	31
NP211	2017-03-30	11:47:07	26	OD	0	0	0	06:32:00	00:00:00	247	31	31	32	33	33	31	30	29	33	33	32	29	30	29	28	33	33	32	30	29	30	30	31	28	29	30	32	34	32	31	28	28	28	30	30	33	31	31	30
NP211	2017-04-13	12:00:34	26	OD	0	0	0	06:55:00	00:00:00	241	32	31	32	32	32	30	30	31	32	32	32	31	29	31	28	32	32	32	31	27	29	31	31	30	30	31	33	31	32	31	28	27	30	31	30	32	31	32	31
NP212	2017-04-03	13:50:03	24	OD	0	0.1	0	06:45:00	00:00:00	243	34	34	33	32	31	32	32	32	33	33	31	33	33	32	33	34	33	31	32	31	33	34	33	32	34	34	35	34	32	33	31	30	32	33	34	35	33	34	32
NP212	2017-04-17	14:45:12	24	OD	0	0	0	07:09:00	00:00:00	248	34	33	34	34	34	33	32	33	34	34	32	32	32	32	32	34	34	33	33	30	32	33	35	34	35	34	35	34	33	34	32	32	33	32	34	34	35	33	33
NP213	2017-04-04	11:45:09	24	OD	0.1	0	0	07:39:00	00:00:00	261	32	32	31	31	33	30	31	33	34	32	31	30	32	34	31	34	34	31	29	27	31	31	33	30	31	31	34	34	31	30	30	28	31	31	32	33	33	31	31
NP213	2017-04-11	11:34:52	24	OD	0	0	0	07:04:00	00:00:00	257	30	33	32	32	32	31	29	32	32	32	31	28	32	32	29	32	31	31	30	27	29	32	32	29	32	32	33	33	31	31	29	27	29	32	32	32	32	31	31
NP214	2017-04-05	08:38:08	25	OD	0	0	0	06:54:00	00:00:00	245	33	33	33	33	34	32	31	33	34	34	32	29	33	33	31	35	34	32	31	30	29	32	32	31	31	32	34	35	33	31	32	30	32	32	32	34	34	33	31
NP214	2017-04-06	10:23:58	25	OD	0	0	0	06:54:00	00:00:00	250	33	33	32	32	32	33	32	32	33	34	31	29	32	33	30	34	34	31	30	29	31	31	33	29	31	31	34	33	33	31	30	29	31	31	33	34	34	33	30
NP215	2017-04-11	13:46:42	24	OD	0	0	0	09:05:00	00:00:00	315	30	31	29	31	32	26	24	27	32	31	27	24	27	30	16	32	32	31	28	25	17	28	30	-1	24	30	33	33	31	31	-1	28	27	30	28	32	28	31	31
NP215	2017-04-13	08:52:13	24	OD	0	0	0	08:01:00	00:00:00	282	30	31	29	29	32	27	28	29	32	31	29	24	28	30	24	33	31	31	28	26	23	30	30	-1	28	31	34	32	32	31	26	28	27	31	31	34	32	32	31
NP216	2017-07-10	17:42:07	20	OD	0	0	0	08:08:00	00:00:00	281	26	29	27	27	29	-1	26	29	30	30	27	-1	28	31	21	33	30	31	27	24	25	28	31	26	28	30	31	30	31	30	27	27	29	30	31	30	30	30	29
NP216	2017-07-14	16:57:14	20	OD	0	0	0	09:40:00	00:00:00	338	27	30	29	29	27	18	24	27	30	30	29	24	24	31	21	31	31	31	26	23	23	27	31	26	29	30	32	31	31	29	28	26	29	31	31	31	29	30	29
NP217	2017-07-27	10:05:29	22	OD	0	0	0	07:17:00	00:00:00	256	31	31	30	31	34	33	31	31	34	33	32	29	30	32	28	34	34	32	32	28	28	31	32	30	30	32	34	33	33	33	30	30	33	32	32	35	33	34	32
NP217	2017-07-28	10:02:46	22	OD	0	0	0	09:04:00	00:00:00	313	30	33	28	28	28	23	28	31	34	32	31	26	32	32	17	34	33	32	28	24	28	31	32	29	30	32	33	33	32	32	29	28	31	32	33	34	33	32	32
NP301	2016-06-27	14:28:30	35	OS	0.1	0	0	06:47:00	00:00:00	243	31	32	31	31	31	31	30	31	31	31	29	29	30	30	27	31	32	29	28	25	26	30	32	28	30	30	29	31	29	28	30	28	32	31	31	32	32	31	28
NP301	2016-06-28	14:16:03	35	OS	0	0	0	07:02:00	00:00:00	247	31	31	31	32	31	30	29	30	33	33	29	27	30	29	28	33	33	29	28	25	29	30	31	27	30	31	32	31	31	27	29	27	30	30	32	33	32	31	27
NP302	2016-06-28	12:21:22	31	OD	0	0	0	08:02:00	00:47:00	276	29	30	30	30	31	29	28	31	32	32	29	28	31	31	27	34	32	32	30	25	27	30	31	27	30	30	33	33	32	30	21	25	29	30	30	33	33	32	30
NP302	2016-06-29	12:15:56	31	OD	0	0	0	07:34:00	00:01:00	262	30	31	30	30	30	30	29	31	32	30	29	27	30	31	29	32	32	30	29	26	28	31	31	27	30	31	34	33	30	31	26	27	30	30	30	33	33	30	31
NP303	2016-06-30	10:47:57	39	OD	0	0	0	07:07:00	00:00:00	253	33	33	31	31	33	32	32	32	32	33	32	30	32	32	32	32	32	34	32	30	28	32	33	31	31	32	34	33	34	32	28	29	32	32	32	34	33	32	32
NP303	2016-07-05	14:37:32	39	OD	0	0	0	07:08:00	00:00:00	256	32	32	31	32	32	31	30	32	32	32	32	30	32	33	28	32	32	32	31	30	29	32	32	30	30	32	34	34	32	31	16	28	32	32	32	34	33	32	31
NP304	2016-07-05	12:30:05	30	OS	0	0	0	07:32:00	00:00:00	264	28	31	31	30	30	28	28	30	31	31	28	24	27	30	27	32	31	30	26	22	24	28	30	27	28	28	34	33	31	26	26	24	28	30	31	34	33	30	27
NP304	2016-07-19	12:17:20	30	OS	0	0	0	07:17:00	00:00:00	260	31	31	31	31	30	29	30	31	30	32	30	21	30	31	29	32	32	30	23	22	26	29	31	27	31	30	34	32	31	26	27	25	30	30	29	33	32	29	26
NP305	2016-07-05	14:08:27	31	OD	0	0	0	06:52:00	00:00:00	246	32	32	32	32	32	33	31	32	32	33	32	30	32	32	29	33	33	32	30	27	29	32	33	25	32	32	33	33	32	30	29	27	33	32	32	33	33	32	30
NP305	2016-07-08	08:43:41	31	OD	0	0	0	07:35:00	00:00:00	264	30	30	32	32	32	31	31	32	32	32	31	28	31	30	29	33	34	32	31	27	29	32	32	28	32	32	34	33	34	31	31	26	32	32	32	34	33	34	32
NP306	2016-07-08	08:40:28	37	OD	0.1	0	0	07:16:00	01:25:00	253	33	32	31	32	32	32	30	32	32	33	32	31	29	32	30	33	33	32	32	31	30	31	32	31	32	31	33	34	32	32	31	29	31	31	32	33	32	32	32
NP306	2016-07-11	09:26:45	37	OD	0	0	0	07:10:00	00:01:00	245	32	32	32	32	32	31	31	31	32	32	30	31	31	31	31	34	33	30	32	29	32	32	31	31	33	33	34	33	32	32	29	30	31	31	33	33	33	33	30
NP307	2016-07-12	07:42:51	35	OS	0	0	0	06:51:00	00:00:00	241	32	30	32	32	32	31	29	31	32	32	31	29	31	31	29	32	32	31	31	29	29	32	32	30	31	33	34	31	33	31	31	31	32	32	33	34	31	33	30
NP307	2016-07-18	07:53:50	35	OS	0	0	0	07:11:00	00:00:00	251	31	30	31	31	33	31	30	31	32	32	31	31	31	31	28	32	32	32	31	29	28	31	31	30	30	32	32	32	32	31	30	29	32	32	33	32	32	32	30
NP308	2016-07-11	13:52:56	32	OS	0	0	0	07:09:00	00:22:00	255	31	31	29	29	30	30	31	31	30	32	31	31	31	32	29	32	31	33	31	27	31	31	32	32	32	32	32	33	32	33	29	30	32	32	32	32	32	31	32
NP308	2016-07-18	13:33:03	32	OS	0	0	0	07:21:00	00:00:00	263	32	32	32	32	32	32	31	32	33	33	33	31	32	32	31	34	33	34	33	29	29	32	33	29	32	34	34	33	33	33	30	32	33	34	34	35	34	33	33
NP309	2016-07-22	14:52:23	34	OS	0	0	0	06:20:00	01:25:00	225	29	30	31	31	31	30	29	31	31	31	30	29	30	31	29	33	31	30	30	30	27	30	31	30	31	32	32	32	30	30	29	30	30	31	32	30	31	30	30
NP309	2016-07-29	15:35:05	34	OS	0	0	0	07:14:00	00:32:00	256	30	31	31	29	29	28	24	28	31	30	29	30	29	30	-1	33	30	29	30	29	-1	30	31	27	31	32	33	32	30	30	28	28	30	28	32	32	33	30	30
NP310	2016-07-22	14:26:31	35	OD	0.1	0	0	07:31:00	00:00:00	275	24	28	27	-1	-1	24	26	27	28	28	26	29	29	31	29	29	28	30	29	29	30	30	31	30	30	31	32	32	31	30	30	28	33	33	31	32	33	33	32
NP310	2016-07-29	15:14:13	35	OD	0	0	0	07:15:00	00:00:00	259	30	30	27	26	26	27	28	30	30	27	29	29	29	32	29	30	30	30	29	28	30	32	31	30	32	33	33	31	31	32	30	29	32	32	33	33	33	33	32
NP311	2017-04-10	16:38:17	32	OS	0	0	0	06:50:00	00:00:00	241	32	32	33	33	32	32	30	31	32	33	32	30	31	31	30	33	33	32	31	29	30	33	31	32	32	33	34	34	32	31	30	31	31	33	33	34	33	32	31
NP311	2017-04-17	16:06:17	32	OS	0	0.1	0	06:21:00	00:00:00	229	32	32	31	31	33	30	30	31	33	32	31	29	31	31	31	33	33	31	29	26	29	30	31	31	30	32	34	33	31	33	31	30	31	31	33	34	34	31	31
NP312	2017-04-25	14:42:41	38	OD	0	0	0	08:00:00	00:00:00	268	26	30	29	29	30	16	25	27	31	30	27	21	25	28	26	31	30	28	25	23	25	28	28	28	29	31	33	32	29	29	28	24	29	31	32	32	32	29	29
NP312	2017-05-02	13:34:54	38	OD	0	0.09	0	08:34:00	00:01:00	294	29	31	30	29	29	26	24	25	31	29	26	22	25	27	22	32	29	29	26	23	25	27	29	26	27	30	34	34	31	28	25	24	28	31	31	34	34	32	29
NP313	2017-04-28	16:55:49	31	OD	0	0	0	06:48:00	00:00:00	244	33	33	32	32	31	32	31	32	33	34	32	29	31	31	30	33	33	32	29	29	30	31	31	27	31	31	34	32	29	30	31	27	31	31	31	32	32	30	29
NP313	2017-06-19	09:29:46	31	OD	0	0	0	06:27:00	00:00:00	239	33	33	32	32	31	33	31	32	34	34	31	31	33	33	31	34	34	31	31	30	31	31	33	31	31	33	34	34	31	30	31	29	31	32	33	34	34	32	31
NP314	2017-06-29	10:04:04	35	OD	0	0.08	0	09:09:00	00:00:00	315	28	31	29	29	29	28	24	28	31	30	28	28	24	31	-1	31	31	31	28	24	23	27	29	20	27	29	33	29	30	28	24	25	28	31	31	31	30	30	27
NP314	2017-06-30	09:40:30	35	OD	0	0	0	08:40:00	00:00:00	301	30	31	31	30	29	30	24	28	31	30	29	29	28	29	17	31	32	31	28	25	22	29	31	19	29	30	34	33	31	28	-1	26	29	29	31	33	33	31	28
NP315	2017-07-17	14:00:31	31	OD	0.1	0	0	07:25:00	00:00:00	262	31	32	29	31	31	30	28	31	33	31	31	28	29	31	28	34	34	31	26	26	29	31	31	28	29	34	33	31	31	29	29	26	31	31	31	31	31	31	29
NP315	2017-07-18	12:11:35	31	OD	0.1	0	0	07:22:00	00:00:00	264	32	32	31	31	33	31	28	31	33	33	31	31	30	31	28	34	32	31	30	27	27	30	31	25	30	31	32	32	32	30	27	28	31	31	31	32	31	32	30
NP316	2017-07-20	16:32:25	32	OD	0	0	0	07:02:00	02:22:00	246	32	33	31	31	31	30	31	31	31	31	33	29	33	31	31	32	32	32	30	27	31	32	31	30	32	32	31	32	30	30	28	27	32	31	32	31	32	32	30
NP316	2017-07-24	15:49:22	32	OD	0	0	0	07:01:00	00:27:00	247	31	31	30	30	31	30	30	32	31	31	29	27	32	32	29	32	31	31	28	24	31	32	32	30	30	33	30	32	31	31	28	27	30	31	32	30	31	33	31
NP317	2017-07-25	08:19:15	38	OD	0	0	0	07:22:00	00:00:00	263	31	31	29	29	30	30	32	32	33	30	31	29	32	32	31	34	30	32	29	27	30	31	32	28	31	31	32	30	32	31	28	28	31	31	31	33	32	32	29
NP317	2017-08-08	07:56:52	38	OD	0	0	0	07:03:00	00:00:00	244	31	31	28	29	31	31	28	32	34	33	33	31	30	33	30	33	33	33	32	29	31	32	33	30	33	32	33	33	32	31	30	31	32	32	32	33	32	32	31
NP401	2016-06-28	15:35:53	44	OD	0	0	0	07:07:00	00:00:00	252	32	32	32	32	33	32	31	32	33	33	32	26	32	32	31	33	33	32	29	26	29	32	33	31	31	32	33	33	33	30	27	29	30	32	33	33	33	33	30
NP401	2016-06-29	15:25:48	44	OD	0.1	0	0	07:34:00	00:00:00	274	31	33	31	31	31	28	31	32	32	31	31	27	32	32	28	35	34	32	30	23	29	31	33	28	30	33	32	33	33	30	28	26	31	32	33	33	33	33	30
NP402	2016-07-06	09:49:00	47	OD	0	0	0	07:17:00	00:00:00	256	33	33	30	30	31	31	31	32	32	32	31	29	32	32	29	33	33	30	31	23	30	32	32	30	31	32	34	33	30	31	30	24	32	32	32	34	33	31	30
NP402	2016-07-07	08:40:55	47	OD	0	0	0	07:34:00	00:00:00	260	32	32	31	31	32	29	31	32	32	32	30	30	32	34	29	32	32	31	31	24	30	32	33	32	32	32	35	34	31	30	32	25	32	32	33	35	33	32	30
NP403	2016-07-11	08:30:33	47	OS	0	0	0	07:00:00	00:00:00	246	31	31	31	31	32	31	31	32	32	32	32	28	32	32	29	32	33	32	27	25	30	32	32	29	31	32	32	31	32	30	29	26	31	30	32	33	31	32	30
NP403	2016-07-19	07:51:16	47	OS	0	0	0	06:53:00	00:00:00	245	30	30	33	33	31	30	30	31	30	30	29	30	31	30	28	31	31	31	30	28	28	32	32	27	32	32	33	32	32	30	30	27	30	32	32	33	31	32	30
NP404	2016-07-19	10:43:40	42	OS	0.1	0	0	07:45:00	00:00:00	278	28	30	28	28	28	26	26	29	30	29	27	18	29	29	29	32	31	30	25	21	28	28	31	26	29	31	32	33	31	26	29	23	30	30	29	32	33	31	29
NP404	2016-07-22	15:03:16	42	OS	0	0.18	0	07:53:00	00:00:00	269	30	31	28	28	28	29	26	31	31	31	28	22	30	30	26	29	31	28	26	22	27	30	30	27	28	32	32	33	29	27	28	24	30	30	32	32	32	30	27
NP405	2016-07-12	12:34:24	47	OS	0.1	0	0	07:56:00	00:00:00	286	31	31	31	30	32	27	27	27	32	30	28	26	29	30	25	32	30	30	26	21	27	27	30	27	27	31	32	32	30	27	-1	20	30	30	31	32	32	29	27
NP405	2016-07-14	12:14:58	47	OS	0	0	0	08:14:00	00:00:00	279	32	32	30	30	28	29	31	31	32	32	29	25	31	31	28	32	32	31	28	24	27	31	32	28	32	31	32	32	31	28	23	20	31	31	31	32	30	31	27
NP406	2016-07-19	08:12:52	45	OD	0.2	0.09	0	08:18:00	00:39:00	294	24	27	26	28	27	27	27	27	30	28	29	25	30	30	27	27	31	30	27	24	29	27	30	27	30	31	30	32	30	27	27	27	30	30	27	28	31	30	30
NP406	2016-07-26	08:06:26	45	OD	0	0.09	0	07:20:00	00:28:00	260	31	30	28	31	32	31	29	29	32	31	30	28	30	30	28	32	31	30	28	25	27	27	30	29	30	32	31	31	29	27	28	27	31	30	31	32	32	27	30
NP407	2016-07-25	11:44:06	43	OD	0.1	0	0	07:52:00	00:00:00	275	32	34	32	32	32	30	31	30	33	33	31	30	32	30	28	34	34	30	31	27	29	32	30	29	32	32	34	34	32	31	31	30	31	32	34	34	34	32	34
NP407	2016-07-26	11:29:21	43	OD	0	0	0	07:13:00	00:00:00	255	33	33	31	31	33	30	32	32	33	33	32	29	32	32	30	33	33	32	31	28	32	32	33	30	32	33	35	35	33	32	29	29	31	33	33	33	33	34	30
NP408	2016-08-30	11:22:03	46	OD	0	0	0	07:26:00	00:00:00	261	28	30	28	27	27	27	26	30	31	30	28	23	30	30	27	31	30	30	26	24	26	31	29	28	30	31	32	32	30	31	27	28	30	31	31	31	31	31	30
NP408	2016-10-18	08:54:21	46	OD	0	0	0	07:36:00	00:00:00	272	31	31	28	28	28	27	28	28	31	31	31	27	29	30	26	33	31	31	31	26	27	30	30	25	30	31	32	31	31	31	24	30	31	31	31	32	31	31	31
NP409	2016-10-14	15:05:04	44	OD	0	0	0	07:01:00	00:00:00	247	29	31	30	30	30	32	27	30	32	32	30	25	29	30	27	32	31	31	26	25	28	31	31	27	31	31	33	33	32	29	26	27	31	31	31	33	31	30	30
NP409	2016-10-25	15:01:13	44	OD	0	0	0	07:18:00	00:41:00	261	28	31	32	30	30	31	27	30	32	32	30	23	29	32	28	32	32	32	26	26	28	31	31	28	31	31	33	32	32	29	26	28	29	31	31	33	32	32	31
NP410	2016-10-17	15:49:51	46	OD	0	0	0	09:18:00	00:00:00	312	30	29	25	27	30	28	27	27	31	31	26	21	30	31	23	32	28	29	25	18	21	27	31	27	30	31	30	30	29	26	25	22	29	31	30	30	30	29	29
NP410	2016-11-03	15:28:41	46	OD	0	0	0	08:28:00	00:00:00	296	29	31	26	28	28	28	25	28	31	28	27	23	29	30	22	31	27	29	25	-1	26	29	30	24	28	29	29	30	29	27	23	21	30	31	31	31	31	27	30
NP411	2017-04-20	10:44:50	49	OS	0.1	0	0	07:36:00	00:00:00	268	33	32	27	30	31	32	27	29	32	32	30	24	30	30	27	32	32	31	24	22	27	29	30	27	30	30	32	30	29	27	30	23	30	30	31	33	31	29	30
NP411	2017-05-03	14:14:33	49	OS	0	0	0	09:11:00	00:00:00	323	31	32	26	29	29	-1	27	30	32	31	29	19	30	30	30	32	32	31	26	19	29	30	30	30	30	31	31	28	31	29	28	21	30	31	31	34	31	28	29
NP412	2017-07-17	12:18:24	45	OD	0	0	0	09:24:00	00:00:00	311	29	31	27	27	27	24	24	28	32	27	26	22	28	31	25	33	28	29	23	22	24	26	28	23	25	29	33	33	26	26	24	23	27	29	29	31	31	28	28
NP412	2017-07-21	12:34:38	45	OD	0.09	0	0	09:23:00	00:00:00	331	29	33	29	30	29	29	27	31	32	29	28	19	29	31	25	34	32	29	25	22	26	29	32	27	28	31	33	32	29	27	-1	17	27	31	31	33	30	28	27
NP413	2017-07-18	17:40:28	43	OD	0.1	0	0	07:35:00	00:00:00	263	32	33	32	32	30	29	29	32	33	33	31	28	31	32	28	33	32	33	30	27	27	30	32	27	30	30	31	32	31	31	29	28	29	32	32	31	31	31	31
NP413	2017-07-19	17:16:42	43	OD	0.09	0.09	0	08:25:00	00:12:00	297	29	33	31	30	30	29	27	32	34	32	31	27	29	31	26	33	32	32	27	24	25	30	32	27	31	31	31	31	32	29	28	26	29	31	31	32	31	32	31
NP414	2017-07-19	13:49:34	46	OD	0	0.09	0	08:21:00	00:00:00	294	32	32	32	32	34	34	28	30	34	34	32	28	30	33	26	32	32	33	28	26	26	29	31	30	30	31	33	33	33	31	17	26	31	31	32	32	32	33	31
NP414	2017-07-20	12:57:24	46	OD	0	0	0	07:13:00	00:00:00	256	33	33	33	31	33	33	27	32	33	33	31	28	30	32	30	33	33	32	31	26	27	30	31	29	31	30	32	32	33	31	26	27	31	31	31	32	32	33	31
NP415	2017-07-27	16:14:08	43	OD	0.1	0.09	0	08:17:00	00:00:00	288	28	30	30	28	30	27	27	28	31	31	27	24	30	30	28	32	34	31	28	17	28	30	32	27	30	31	32	31	30	29	30	17	31	31	31	32	31	31	29
NP415	2017-08-22	16:23:03	43	OD	0.1	0	0	08:05:00	00:00:00	276	30	31	32	32	31	29	30	30	32	31	28	26	30	32	28	33	33	31	30	16	28	31	32	28	30	32	31	31	32	30	28	26	31	31	32	31	30	31	27
NP501	2016-06-30	11:57:44	51	OD	0	0	0	07:23:00	00:00:00	259	31	31	31	31	30	29	29	31	32	31	29	27	31	30	27	33	31	30	28	26	28	31	32	30	30	31	32	30	31	30	30	25	30	30	31	32	32	32	29
NP501	2016-07-25	12:03:15	51	OD	0	0	0	07:14:00	00:00:00	252	31	31	31	33	33	29	29	31	33	33	30	27	31	31	26	33	32	30	28	17	27	31	32	29	31	32	31	31	31	29	31	-1	31	31	32	31	32	30	30
NP502	2016-07-07	11:37:08	59	OS	0	0	0	07:53:00	00:00:00	273	30	31	30	30	30	28	28	31	30	31	27	24	30	32	26	32	31	27	28	18	28	31	32	27	29	32	32	32	29	26	28	25	32	32	32	31	32	30	30
NP502	2016-07-08	11:32:22	59	OS	0.1	0	0	08:01:00	00:00:00	270	29	31	31	30	29	29	26	29	30	31	30	25	32	32	25	31	31	30	26	19	28	28	32	28	31	31	32	32	30	29	27	20	31	31	31	32	32	30	29
NP503	2016-07-07	15:07:41	57	OD	0	0	0	07:41:00	00:00:00	271	32	32	32	32	30	31	29	32	30	31	31	27	31	32	29	32	32	32	27	24	28	30	32	27	31	30	35	32	32	28	25	25	30	30	32	35	32	32	30
NP503	2016-07-08	15:29:15	57	OD	0	0	0	07:50:00	00:00:00	278	32	32	32	32	31	30	29	31	32	33	30	24	31	31	28	34	32	30	26	24	28	31	31	27	31	32	34	32	32	29	28	26	31	32	32	34	32	32	30
NP504	2016-07-08	14:06:19	53	OD	0	0	0	09:00:00	01:41:00	331	16	22	29	29	30	31	-1	26	32	32	32	26	27	29	-1	32	32	32	29	22	19	28	29	-1	29	31	31	33	32	30	-1	27	28	31	31	31	32	30	30
NP504	2016-07-13	09:20:22	53	OD	0	0.09	0	08:14:00	00:00:00	289	27	30	29	29	29	30	24	25	32	32	31	26	27	30	-1	32	32	32	29	25	-1	28	30	-1	26	30	32	31	32	29	-1	26	-1	28	30	31	31	31	31
NP505	2016-07-11	08:39:08	54	OD	0	0	0	07:33:00	00:00:00	259	27	30	30	30	30	28	25	27	30	30	30	23	25	27	24	30	28	30	22	-1	24	24	26	15	29	29	31	30	28	26	26	-1	29	30	29	31	30	28	29
NP505	2016-07-25	09:17:08	54	OD	0	0	0	07:24:00	00:00:00	261	30	30	31	31	31	28	27	30	31	29	29	26	27	29	17	31	31	30	26	22	26	28	29	19	28	31	32	32	28	28	28	24	28	30	32	33	32	29	26
NP506	2016-07-12	08:12:58	59	OS	0.1	0	0	07:38:00	00:00:00	262	31	31	29	30	30	30	28	31	33	32	29	26	31	31	30	33	33	29	26	18	28	30	32	29	30	32	33	32	31	28	29	24	31	31	32	33	33	31	30
NP506	2016-08-05	12:55:50	59	OS	0	0	0	07:49:00	00:00:00	283	31	32	27	30	30	27	28	31	32	30	27	23	31	31	28	33	30	30	22	19	27	28	31	27	30	31	31	31	30	29	27	20	31	31	31	31	29	30	29
NP507	2016-07-21	14:42:18	53	OD	0	0	0	07:39:00	00:00:00	275	32	31	31	31	31	28	28	29	31	31	29	27	27	30	27	32	32	30	28	25	25	28	30	-1	30	30	32	31	30	30	-1	26	29	30	31	33	33	32	30
NP507	2016-07-25	14:43:10	53	OD	0	0	0	07:27:00	00:00:00	267	29	31	32	32	31	30	29	29	31	32	30	26	27	30	25	32	32	31	29	17	26	28	30	27	30	30	32	32	31	30	26	22	28	29	30	32	32	32	30
NP508	2016-07-22	12:31:34	51	OD	0	0	0	08:08:00	00:00:00	288	29	30	32	31	31	27	25	30	30	28	28	17	28	30	-1	30	31	29	21	-1	-1	26	31	-1	15	27	35	33	29	25	-1	18	-1	30	31	35	32	29	25
NP508	2016-07-27	11:31:41	51	OD	0	0	0	07:57:00	00:00:00	285	30	30	30	31	30	20	26	30	30	30	27	-1	29	30	-1	32	29	30	-1	-1	-1	25	30	-1	20	30	33	33	29	25	-1	-1	-1	28	29	33	33	29	26
NP509	2016-07-22	13:09:47	55	OD	0.1	0.1	0	07:17:00	00:00:00	254	30	31	29	30	30	30	29	30	30	30	28	25	27	32	24	32	30	30	26	21	26	30	30	26	29	30	31	32	30	28	26	19	29	30	30	31	31	30	28
NP509	2016-07-27	13:41:04	55	OD	0.1	0	0	07:40:00	00:00:00	276	32	32	28	30	30	30	27	30	31	30	30	24	27	30	24	32	30	30	26	18	24	28	28	26	28	29	32	32	30	26	26	23	30	30	31	31	32	29	27
NP510	2016-07-26	10:54:21	59	OD	0	0	0	07:39:00	00:00:00	263	29	31	29	30	28	26	27	30	30	29	24	22	29	30	23	30	29	27	22	22	24	27	30	24	28	30	30	29	28	21	23	19	27	30	32	30	28	28	19
NP510	2016-07-27	10:48:17	59	OD	0	0	0	07:09:00	00:00:00	252	30	30	27	30	31	28	28	30	30	29	26	23	29	30	26	31	30	29	25	22	23	29	30	22	29	30	29	29	31	25	24	23	28	30	31	31	31	29	25
NP511	2017-04-24	14:40:18	54	OD	0	0.18	0	07:35:00	00:00:00	265	31	31	29	29	31	28	28	30	31	31	29	26	30	32	26	31	31	31	28	25	26	28	32	27	31	31	32	31	31	29	27	27	30	31	31	32	32	31	28
NP511	2017-04-27	12:22:36	54	OD	0	0	0	07:45:00	00:00:00	270	31	31	29	27	31	30	31	30	31	31	29	28	31	31	28	33	31	31	28	25	27	28	31	28	29	31	30	30	31	28	28	24	30	31	31	32	30	31	27
NP512	2017-04-27	16:45:06	50	OD	0	0	0	07:35:00	00:00:00	268	32	32	33	33	31	31	29	31	33	32	32	26	28	31	27	33	31	32	28	26	25	28	31	23	31	31	31	31	32	28	24	25	29	31	31	32	31	32	28
NP512	2017-05-12	14:43:53	50	OD	0	0	0	07:34:00	00:00:00	270	31	31	30	30	30	29	28	28	32	29	31	27	30	31	27	31	31	32	27	27	27	28	29	26	29	29	32	31	30	28	26	25	29	31	31	32	31	29	28
NP514	2017-05-16	16:15:38	55	OD	0.1	0	0	08:14:00	00:00:00	290	32	31	25	25	18	16	26	29	31	27	26	16	28	31	28	31	29	29	20	18	28	26	31	28	29	29	33	30	30	27	28	23	29	29	29	31	31	30	29
NP514	2017-06-28	15:58:04	55	OD	0	0	0	08:19:00	00:00:00	289	31	29	28	27	27	22	26	29	31	29	28	21	29	31	27	30	28	31	22	16	30	31	31	26	28	29	31	31	31	26	27	23	29	30	30	30	30	31	29
NP515	2017-07-10	14:58:43	51	OD	0	0	0	06:50:00	00:00:00	233	32	32	31	31	32	30	30	31	32	32	30	27	30	31	29	32	31	31	28	25	28	31	31	28	30	31	32	32	31	30	27	28	30	31	31	31	31	31	30
NP515	2017-07-11	12:03:59	51	OD	0	0	0	07:20:00	00:00:00	251	32	31	30	32	32	30	29	31	32	32	29	26	30	31	27	30	32	28	29	26	29	30	30	27	30	31	31	30	26	30	28	27	28	31	31	31	31	30	31
NP516	2017-07-12	13:46:27	56	OS	0	0	0	08:42:00	00:00:00	310	24	28	25	25	28	26	18	28	28	28	27	24	24	27	-1	28	28	30	24	22	19	24	28	22	26	29	27	29	30	27	16	23	26	29	28	29	29	27	29
NP516	2017-07-18	15:43:21	56	OS	0	0	0	10:03:00	00:00:00	347	23	29	27	27	25	23	24	23	31	30	27	23	26	27	24	31	31	30	26	24	19	27	29	22	29	31	28	28	29	28	17	24	28	32	29	28	30	29	28
NP517	2017-07-13	15:17:09	58	OD	0.09	0	0	09:18:00	00:00:00	330	28	30	28	28	31	27	27	27	31	30	29	24	27	30	23	31	30	29	25	23	22	25	29	19	28	29	31	29	30	28	19	24	28	28	28	29	27	27	29
NP517	2017-07-14	15:28:23	58	OD	0	0.08	0	09:12:00	00:00:00	328	29	30	26	25	29	29	30	30	31	31	29	26	31	30	24	31	30	31	28	27	-1	28	30	22	26	29	30	31	31	28	24	26	26	29	29	31	30	30	29
NP518	2017-07-24	11:30:03	53	OD	0	0.1	0	06:43:00	00:00:00	239	30	30	27	28	29	26	28	29	31	30	28	27	28	31	27	31	31	29	30	25	29	30	31	27	29	30	33	32	30	30	28	29	30	30	32	32	32	30	30
NP518	2017-07-25	12:10:54	53	OD	0	0	0	07:34:00	00:00:00	260	30	31	25	25	27	26	30	31	31	31	27	22	31	31	29	31	31	31	29	24	28	31	31	28	29	30	33	32	31	29	28	27	30	30	31	32	32	31	31
NP519	2017-10-17	12:44:44	53	OD	0	0	0	07:03:00	00:01:00	249	30	30	29	29	29	30	30	32	30	30	30	28	30	33	28	31	30	31	28	24	30	32	33	31	31	32	31	31	31	28	28	25	31	31	34	33	32	30	28
NP519	2017-10-20	11:15:04	53	OD	0	0	0	06:42:00	00:00:00	240	34	32	30	30	30	30	32	34	30	30	31	28	33	34	29	31	30	31	29	28	29	32	34	31	31	33	32	32	31	29	31	26	32	32	33	32	31	31	27
NP601	2016-06-28	09:37:48	69	OD	0	0	0	07:54:00	00:00:00	275	30	30	27	28	29	17	27	30	30	31	29	-1	31	32	24	30	31	30	23	23	25	30	32	26	30	32	30	32	31	27	27	23	31	32	33	30	32	32	28
NP601	2016-07-05	09:43:51	69	OD	0	0	0	08:39:00	00:00:00	286	31	30	26	27	29	21	28	30	30	30	28	-1	29	30	25	30	30	29	20	-1	27	31	30	26	32	32	29	31	31	25	28	22	31	31	31	32	32	31	28
NP603	2016-07-06	09:50:36	67	OD	0	0	0	07:58:00	00:00:00	277	30	30	27	27	27	26	28	28	27	25	27	24	28	30	28	30	30	30	24	22	28	29	30	28	29	31	31	31	29	28	28	24	30	32	32	31	31	27	27
NP603	2016-07-08	09:40:47	67	OD	0.1	0	0	07:49:00	00:00:00	271	31	31	29	27	27	27	27	27	27	26	27	23	27	30	24	31	29	30	24	19	28	29	31	27	29	32	32	32	29	28	27	20	31	32	32	32	32	29	28
NP604	2016-07-11	11:31:02	61	OS	0	0	0	07:56:00	00:00:00	278	29	29	27	27	30	25	26	29	30	28	24	19	27	29	-1	30	30	28	19	16	20	28	29	18	27	30	31	29	27	19	17	16	29	30	30	30	27	27	19
NP604	2016-07-18	11:27:45	61	OS	0.1	0	0	08:13:00	00:00:00	280	28	27	25	25	26	23	23	29	27	27	25	17	27	30	24	28	29	27	19	16	24	28	28	17	27	28	31	29	25	22	23	-1	27	30	30	30	30	25	16
NP605	2016-07-12	11:29:50	61	OD	0.2	0	0	07:58:00	00:00:00	279	30	30	30	30	30	28	23	27	32	32	29	-1	26	29	18	32	32	30	27	24	-1	27	29	22	26	30	32	32	30	27	21	23	30	30	30	33	30	30	27
NP605	2016-07-13	11:29:10	61	OD	0	0	0	09:47:00	00:00:00	343	28	30	30	29	29	27	20	30	30	30	29	-1	25	30	-1	31	31	30	25	-1	17	25	30	18	27	26	29	28	29	26	23	23	26	31	29	31	30	29	27
NP606	2016-07-25	10:53:18	68	OS	0	0.09	0	08:14:00	00:00:00	283	24	26	26	26	27	28	22	24	30	31	29	-1	24	27	22	30	30	29	24	22	19	27	27	24	24	27	30	30	29	24	-1	22	27	27	27	30	29	26	24
NP606	2016-07-26	10:31:09	68	OS	0	0.09	0	08:21:00	00:00:00	289	26	27	26	27	26	27	23	24	30	30	24	17	24	27	23	30	30	28	23	19	25	24	25	24	27	28	32	32	28	25	-1	21	26	28	29	32	28	28	25
NP607	2016-08-08	09:47:07	62	OD	0	0	0	07:16:00	00:28:00	251	31	30	30	29	30	27	29	30	30	29	27	26	31	31	26	31	29	30	28	20	27	30	31	28	30	30	31	30	30	28	27	24	30	30	31	32	31	30	28
NP607	2016-09-08	10:15:57	62	OD	0.1	0	0	07:12:00	00:00:00	253	31	31	30	29	30	30	31	31	30	29	27	27	31	31	28	31	31	30	28	20	29	31	31	30	30	31	33	31	30	29	30	22	31	31	31	33	33	31	29
NP609	2016-09-27	16:17:10	65	OS	0	0	0	08:26:00	00:00:00	295	30	31	27	27	30	27	28	29	30	29	26	20	28	31	25	32	30	29	-1	-1	27	28	30	26	29	29	31	31	31	21	27	15	27	30	30	31	31	30	26
NP609	2016-10-18	16:08:37	65	OS	0	0	0	07:18:00	00:00:00	262	30	31	27	27	30	27	27	27	30	30	28	18	28	30	27	31	30	28	-1	-1	26	29	30	25	27	30	34	32	29	19	26	16	28	30	30	31	31	30	24
NP610	2016-10-17	12:47:40	62	OS	0	0	0	09:32:00	00:00:00	339	26	28	25	28	29	25	24	27	29	28	29	19	27	31	27	29	29	31	21	19	17	28	30	22	28	28	29	27	28	23	-1	17	27	31	30	30	28	28	22
NP610	2016-11-01	11:27:12	62	OS	0	0	0	10:16:00	00:00:00	353	28	31	27	25	28	26	24	29	31	28	26	17	29	30	24	29	28	31	21	17	24	26	28	24	31	31	30	30	30	17	19	17	30	31	31	30	29	30	22
NP611	2016-10-19	12:42:00	60	OD	0	0.08	0	09:08:00	00:00:00	311	22	24	27	27	27	24	24	28	31	29	27	21	27	29	24	30	29	29	25	17	24	24	27	26	28	28	29	30	29	26	25	21	28	28	28	28	29	29	28
NP611	2016-10-26	13:06:02	60	OD	0	0	0	08:54:00	00:00:00	313	26	31	29	30	30	27	19	27	32	32	29	21	30	30	26	32	32	32	22	19	18	26	28	26	28	29	31	31	32	29	25	22	29	29	29	29	29	30	29
NP612	2017-05-08	15:14:07	63	OD	0	0.09	0	08:46:00	00:00:00	290	29	31	27	30	31	28	26	29	31	31	29	27	27	31	24	32	29	31	28	20	21	28	31	26	28	31	31	28	31	28	19	25	31	31	32	31	31	29	29
NP612	2017-05-24	12:08:11	63	OD	0	0	0	09:20:00	00:00:00	315	31	31	30	30	29	29	27	29	31	31	29	26	29	29	18	31	30	31	29	21	23	31	29	24	29	31	32	29	31	29	19	26	30	31	31	32	27	28	29
NP613	2017-07-12	16:31:55	61	OS	0.09	0	0	08:36:00	00:00:00	296	28	29	26	26	29	26	27	27	32	28	27	19	27	30	24	29	29	31	23	17	23	27	30	26	27	30	30	30	29	24	25	17	28	30	30	30	29	29	24
NP613	2017-07-18	14:32:00	61	OS	0	0	0	09:10:00	00:42:00	311	28	29	24	24	28	28	24	26	28	27	26	22	27	27	21	30	30	29	24	16	25	26	28	25	27	28	30	30	28	24	25	18	28	28	28	30	30	28	24
NP614	2017-07-14	12:27:07	63	OD	0.1	0	0	07:38:00	00:00:00	263	31	32	33	33	33	32	27	29	31	31	31	28	30	30	26	32	33	31	28	24	28	29	30	29	30	31	34	33	31	28	30	24	29	32	32	33	33	32	27
NP614	2017-07-21	14:38:36	63	OD	0	0	0	07:45:00	00:00:00	271	32	34	32	32	32	31	27	28	31	31	30	28	30	31	27	34	32	31	28	24	25	29	31	27	30	31	33	33	31	29	28	24	30	31	31	32	33	31	29
NP615	2017-07-25	16:06:21	64	OD	0	0	0	07:52:00	00:00:00	283	31	31	29	30	30	29	27	31	31	29	27	23	28	31	26	31	30	31	26	18	26	28	31	27	31	31	31	31	31	27	26	24	29	31	31	31	30	29	27
NP615	2017-07-26	10:25:32	64	OD	0.1	0	0	08:05:00	00:00:00	268	31	31	30	29	29	27	29	30	31	29	26	23	29	31	26	31	29	29	26	19	27	30	30	27	30	30	33	33	30	27	29	25	30	30	30	33	33	30	28
NP616	2017-10-04	13:57:06	65	OD	0	0.08	0	09:56:00	00:00:00	337	31	31	29	26	28	31	28	31	32	31	28	24	30	32	26	32	30	27	25	18	22	30	29	26	29	31	30	31	26	24	25	21	29	31	31	30	30	28	28
NP616	2017-10-11	09:59:47	65	OD	0.09	0	0	09:52:00	00:39:00	328	30	31	31	31	31	30	31	29	33	30	27	26	32	32	27	32	30	28	26	19	26	29	29	24	29	32	33	31	28	22	25	16	27	31	30	33	28	28	27
NP701	2016-06-28	10:05:41	79	OD	0.09	0	0	08:39:00	00:00:00	290	25	26	27	27	28	29	24	28	29	30	30	23	23	28	20	30	30	30	24	18	20	28	28	18	25	28	30	31	30	28	25	19	27	28	29	29	29	30	28
NP701	2016-07-05	10:12:45	79	OD	0.1	0	0	07:33:00	00:00:00	262	24	27	25	24	25	28	24	27	29	30	29	22	27	28	15	31	31	30	24	21	21	26	28	22	26	28	30	30	30	28	24	24	28	28	28	30	30	28	28
NP702	2016-07-05	11:15:59	71	OD	0	0.1	0	07:30:00	00:00:00	259	28	28	29	29	29	28	27	30	30	30	29	24	27	30	24	32	30	30	27	24	24	28	29	24	27	30	31	31	29	29	24	26	28	31	29	29	28	29	29
NP702	2016-07-06	08:06:40	71	OD	0.1	0	0	07:15:00	00:00:00	256	29	29	31	31	29	27	27	30	31	29	30	24	29	30	26	31	31	30	26	23	27	30	30	26	28	30	31	30	30	29	27	26	29	31	32	28	30	30	29
NP703	2016-07-05	13:27:04	70	OS	0.1	0	0	07:25:00	00:13:00	258	26	29	28	28	28	28	24	28	30	29	27	17	25	29	24	30	29	29	24	22	23	27	29	24	27	30	32	29	29	27	24	23	27	30	30	31	31	29	27
NP703	2016-07-18	09:20:47	70	OS	0.1	0	0	07:42:00	00:00:00	272	28	30	27	29	29	28	23	28	30	29	28	17	27	28	23	30	30	29	26	18	24	28	29	24	28	30	33	30	30	27	25	23	28	31	31	31	30	30	27
NP705	2016-07-08	10:42:38	79	OS	0	0.09	0	07:50:00	00:00:00	267	27	30	29	29	29	28	24	26	30	28	25	24	29	29	25	28	28	25	24	19	26	27	29	26	29	30	29	29	26	28	24	20	28	30	30	29	29	26	28
NP705	2016-07-11	12:29:33	79	OS	0.18	0.09	0	08:12:00	00:00:00	281	30	30	28	26	27	29	25	27	30	29	23	23	28	30	24	30	30	26	20	16	26	30	32	27	29	31	30	28	26	29	27	20	32	31	32	30	26	26	32
NP706	2016-07-08	14:59:29	75	OD	0	0	0	08:09:00	00:00:00	282	27	29	29	30	30	24	26	30	32	28	26	17	29	30	24	32	32	28	25	17	20	29	30	28	28	30	33	32	30	27	22	23	29	30	32	32	32	30	27
NP706	2016-07-22	15:26:46	75	OD	0.27	0	0	08:09:00	00:44:00	283	26	29	27	27	27	24	24	28	30	28	25	16	27	30	24	32	32	28	24	16	25	30	30	27	29	30	33	31	30	28	26	24	31	31	33	33	31	30	28
NP707	2016-07-19	13:14:35	72	OD	0	0.1	0	07:09:00	00:00:00	254	30	30	31	29	29	27	29	29	32	30	28	25	29	29	26	32	32	28	26	24	26	29	29	28	29	30	32	31	30	26	28	22	29	30	31	32	31	29	26
NP707	2016-07-20	10:27:50	72	OD	0	0	0	07:26:00	00:37:00	262	29	29	30	30	30	28	26	29	30	30	26	24	29	29	25	32	31	27	23	24	22	29	30	26	30	30	32	32	29	25	28	22	30	30	31	32	31	29	23
NP709	2016-09-12	09:18:51	70	OD	0	0	0	08:53:00	00:00:00	321	24	28	25	26	26	27	-1	25	29	28	31	24	25	25	15	30	30	31	24	18	19	27	28	20	27	29	30	30	29	22	-1	16	26	29	30	29	29	29	23
NP709	2016-09-19	09:04:05	70	OD	0.09	0.09	0	08:58:00	00:00:00	316	25	30	25	25	27	25	19	26	28	26	27	19	17	29	-1	29	29	27	22	22	-1	28	27	21	24	27	32	30	27	21	17	19	28	30	30	29	30	24	21
NP711	2016-10-05	13:37:38	72	OD	0.09	0	0	09:00:00	00:00:00	315	31	31	30	30	30	27	29	31	30	30	27	26	29	31	27	27	26	31	26	21	25	31	31	26	28	31	29	30	31	26	17	22	-1	31	30	29	29	31	26
NP711	2016-11-03	12:42:25	72	OD	0.2	0.09	0	08:58:00	00:00:00	310	31	31	27	27	28	23	27	31	30	30	28	18	31	31	26	29	28	28	17	16	27	27	31	25	29	29	28	28	26	26	-1	19	19	29	29	30	29	28	22
NP712	2016-11-08	10:19:38	70	OD	0	0.08	0	10:58:00	00:01:00	385	19	27	20	28	21	-1	24	28	28	21	27	-1	27	30	24	30	30	31	26	21	22	30	29	16	30	30	26	28	30	27	26	23	29	30	30	29	29	30	27
NP712	2016-11-09	10:05:09	70	OD	0.1	0.09	0	08:05:00	00:01:00	278	29	31	26	26	29	21	26	29	31	31	27	24	29	31	26	31	31	30	28	26	25	26	31	24	29	29	33	31	31	29	16	26	28	31	30	32	31	31	29
NP713	2016-11-14	12:45:47	72	OD	0	0	0	09:17:00	00:00:00	312	26	31	23	24	25	24	26	27	31	28	26	19	28	30	25	31	31	28	22	16	25	28	31	25	27	30	31	31	27	22	25	19	28	31	31	29	26	27	22
NP713	2016-11-15	12:28:02	72	OD	0	0	0	09:51:00	00:00:00	344	24	24	16	20	27	19	23	24	27	26	22	16	25	28	23	29	29	28	19	-1	23	25	28	-1	27	30	30	30	26	22	20	17	28	30	30	30	30	26	22
NP714	2017-06-26	11:31:36	70	OD	0	0	0	07:59:00	00:00:00	274	30	30	27	27	28	28	26	28	29	29	27	16	28	30	27	29	29	28	-1	16	28	28	30	28	29	30	29	30	29	27	27	23	30	30	30	31	30	29	24
NP714	2017-08-09	12:13:45	70	OD	0	0.09	0	09:30:00	00:00:00	326	28	30	27	27	27	27	17	29	30	27	27	26	26	29	26	30	29	28	21	19	27	29	29	27	30	30	29	28	27	28	27	19	29	29	29	30	28	29	17
NP715	2017-07-11	09:58:36	72	OS	0	0	0	07:50:00	00:00:00	273	30	31	30	30	31	29	27	29	31	32	31	26	29	31	26	33	32	31	29	26	25	28	28	26	28	31	34	31	31	30	24	26	28	31	29	32	32	29	30
NP715	2017-07-13	09:14:04	72	OS	0.1	0	0	07:34:00	00:00:00	265	28	30	29	31	31	28	26	29	31	31	29	27	29	29	26	30	30	31	27	25	26	26	30	27	29	30	31	31	31	27	-1	27	27	30	30	31	31	29	29
NP716	2017-07-25	10:03:54	71	OD	0	0	0	09:55:00	00:00:00	342	29	31	26	24	24	22	19	26	31	26	23	16	22	29	21	32	29	26	20	16	22	20	28	21	26	28	32	30	28	25	-1	16	25	28	28	29	29	28	26
NP716	2017-08-07	12:19:24	71	OD	0.09	0	0	09:44:00	00:00:00	338	27	30	24	22	25	22	18	22	30	27	23	16	18	19	19	30	28	22	17	-1	19	24	24	18	27	27	30	27	21	22	-1	-1	27	27	27	30	26	25	24
NP717	2017-08-08	13:14:42	74	OS	0	0	0	08:50:00	00:00:00	303	24	26	22	22	18	18	25	26	28	24	23	16	26	28	24	28	28	27	19	16	22	25	28	24	24	28	30	27	27	22	22	-1	25	29	26	31	29	27	21
NP717	2017-08-14	12:34:54	74	OS	0	0	0	08:11:00	00:00:00	284	25	30	24	26	25	24	26	29	30	27	26	17	27	30	25	30	29	27	22	-1	25	27	30	24	27	27	29	29	27	22	24	-1	26	28	28	31	31	25	22
NP718	2017-09-18	11:08:32	71	OS	0	0	0	07:37:00	00:00:00	272	25	27	23	23	23	21	21	25	27	24	22	16	23	26	18	24	24	26	19	16	17	23	25	23	24	26	28	27	26	24	22	-1	24	27	28	28	26	26	26
NP718	2017-09-20	10:31:45	71	OS	0	0	0	08:53:00	00:00:00	303	26	26	23	24	23	22	19	24	26	25	24	18	24	26	17	27	25	28	20	16	19	24	24	21	24	26	27	28	28	23	21	17	24	27	29	28	26	25	26
[truncated: 25 more columns]
